# Supplementary material for: Burden of tuberculosis in underserved populations in South Africa: A systematic review and meta-analysis
Source: PLOS Glob Public Health. 2024 Oct 3;4(10):e0003753. doi: 10.1371/journal.pgph.0003753 (PMC11449336; doi:10.1371/journal.pgph.0003753)
Supplement: S3 Data — (XLSX) [file pgph.0003753.s010.xlsx]

## Sheet: Studies screened
	Title/abstract Screening: Excluded Articles
#	Title	Authors	Published Year	Journal	DOI	Ref	Covidence #	Study	Reasons for Exclusion
1	Associated factors with unsuccessful tuberculosis treatment outcomes among tuberculosis/HIV coinfected patients with drug-resistant tuberculosis.	Azeez, Adeboye; Ndege, James; Mutambayi, Ruffin	2018	International journal of mycobacteriology	10.4103/ijmy.ijmy_140_18	000-043-107-219-919	#1	Azeez 2018	Outcomes: Ineligible outcome(s) reported
2	Collecting injury surveillance data in low- and middle-income countries: the Cape Town Trauma Registry pilot.	Schuurman, Nadine; Cinnamon, Jonathan; Matzopoulos, Richard; Fawcett, Vanessa J.; Nicol, Andrew J.; Hameed, S. Morad	2011	Global public health	10.1080/17441692.2010.516268	000-490-303-271-081	#3	Schuurman 2011	Not related to TB
3	Prevalence of drug-resistant tuberculosis at a public district hospital in Gauteng Province, South Africa : a retrospective analysis : optimizing hospital patient care	Mohlala, J.T.; Schellack, Natalie; Gous, A.G.S.	2015	African Journal for Physical, Health Education, Recreation and Dance		000-955-768-367-523	#4	Mohlala 2015	Exposure: Study not conducted in informal settlements
4	Health care workers' gender bias in testing could contribute to missed tuberculosis among women in South Africa.	Smith, Anja; Burger, Ronelle; Claassens, M. M.; Ayles, Helen; Godfrey-Faussett, Peter; Beyers, Nulda	2016	The international journal of tuberculosis and lung disease : the official journal of the International Union against Tuberculosis and Lung Disease	10.5588/ijtld.15.0312	001-224-190-282-95X	#5	Smith 2016	Outcomes: Ineligible outcome(s) reported
5	Social conditions and disability related to the mortality of older people in rural South Africa	G√≥mez-Oliv√©, Xavier; Thorogood, Margaret; Bocquier, Philippe; Mee, Paul; Kahn, Kathleen; Berkman, Lisa F.; Tollman, Stephen	2014	International journal of epidemiology	10.1093/ije/dyu093	001-265-962-096-913	#6	G√≥mez-Oliv√© 2014	Outcomes: Ineligible outcome(s) reported
6	Predictors of alcohol use prior to pregnancy recognition among township women in Cape Town, South Africa.	O'Connor, Mary J.; Tomlinson, Mark; LeRoux, Ingrid M.; Stewart, Jacqueline; Greco, Erin; Rotheram-Borus, Mary Jane	2010	Social science & medicine (1982)	10.1016/j.socscimed.2010.09.049	001-659-496-769-587	#7	O'Connor 2010	Not related to TB
7	The Effect of Complete Integration of HIV and TB Services on Time to Initiation of Antiretroviral Therapy: A Before-After Study	Kerschberger, Bernhard; Hilderbrand, Katherine; Boulle, Andrew; Coetzee, David; Goemaere, Eric; De Azevedo, Virginia; van Cutsem, Gilles	2012	PloS one	10.1371/journal.pone.0046988	002-070-793-783-443	#8	Kerschberger 2012	Outcomes: Ineligible outcome(s) reported
8	The prevalence, risk factors and outcomes of anaemia in South African pregnant women: a protocol for a systematic review and meta-analysis.	Dorsamy, Vinogrin; Bagwandeen, Chauntelle I; Moodley, Jagadesa	2020	Systematic reviews	10.1186/s13643-020-01460-0	002-400-559-011-92X	#9	Dorsamy 2020	Study design: Ineligible study design
9	Clinical Characteristics of Tuberculosis-Associated Immune Reconstitution Inflammatory Syndrome in North Indian Population of HIV/AIDS Patients Receiving HAART	Karmakar, Suman; Sharma, Surendra K.; Vashishtha, Richa; Sharma, Abhishek; Ranjan, Sanjay; Gupta, Deepak; Sreenivas, Vishnubhatla; Sinha, Sanjeev; Biswas, Ashutosh; Gulati, Vinay	2010	Clinical & developmental immunology	10.1155/2011/239021	002-866-524-720-683	#12	Karmakar 2010	Outcomes: Ineligible outcome(s) reported; Population: Study not conducted in SA
10	Cost-effective diagnostic checklists for meningitis in resource-limited settings.	Durski, Kara N.; Kuntz, Karen M.; Yasukawa, Kosuke; Virnig, Beth A; Meya, David B.; Boulware, David R.	2013	Journal of acquired immune deficiency syndromes (1999)	10.1097/qai.0b013e31828e1e56	003-455-999-270-188	#13	Durski 2013	Not related to TB
11	Spatial Variation and Factors Associated with Unsuppressed HIV Viral Load among Women in an HIV Hyperendemic Area of KwaZulu-Natal, South Africa	O. Soogun, Adenike; B.M. Kharsany, Ayesha; Zewotir, Temesgen; North, Delia	2022	Infectious Diseases	10.5772/intechopen.105547	003-568-169-351-043	#14	O 2022	Not related to TB
12	Long-term adherence to antiretroviral therapy in a South African adult patient cohort: a retrospective study	Moosa, Atika.; Gengiah, Tanuja N.; Lewis, Lara; Naidoo, Kogieleum	2019	BMC infectious diseases	10.1186/s12879-019-4410-8	003-600-658-860-161	#15	Moosa 2019	Not related to TB
13	Accelerated failure time modelling of Tuberculosis predictors in HIV/AIDS patients in Albert Luthuli Municipality of South Africa	Bengura, Pepukai; Ndlovu, Principal; Managa, Mulalo Annah	2020		10.21203/rs.3.rs-71793/v1	004-557-456-543-091	#16	Bengura 2020	Exposure: Study not conducted in informal settlements
14	Adherence to Community Acquired Pneumonia guideleines and patients outcomes in a peri-urban hospital in Natal, South Africa.	Madani, Waheeba; Dawood, Halima	2021	Journal of infection in developing countries	10.3855/jidc.12701	005-041-343-644-135	#17	Madani 2021	Not related to TB
15	Progression of the epidemiological transition in a rural South African setting: findings from population surveillance in Agincourt, 1993‚Äì2013	Kabudula, Chodziwadziwa W.; Houle, Brian; Collinson, Mark A.; Kahn, Kathleen; G√≥mez-Oliv√©, Francesc Xavier; Clark, Samuel J.; Tollman, Stephen	2017	BMC public health	10.1186/s12889-017-4312-x	005-169-740-451-786	#18	Kabudula 2017	Study design: Ineligible study design
16	Home-Based HIV Counseling and Testing as a Gateway to Earlier Initiation of Antiretroviral Therapy	Mills, Edward J; Ford, Nathan	2011	Clinical infectious diseases : an official publication of the Infectious Diseases Society of America	10.1093/cid/cir812	005-295-625-982-650	#19	Mills 2011	Not related to TB
17	Spatial patterns of multidrug resistant tuberculosis and relationships to socio-economic, demographic and household factors in northwest Ethiopia.	Alene, Kefyalew Addis; Viney, Kerri; McBryde, Emma S.; Clements, Archie C. A.	2017	PloS one	10.1371/journal.pone.0171800	005-540-459-979-929	#20	Alene 2017	Population: Study not conducted in SA
18	Extensively Drug-Resistant Tuberculosis in India: Prevalence, Incidence and Burden	Muragundi, Pradeep M	2021			006-434-544-138-363	#22	Muragundi 2021	Population: Study not conducted in SA
19	Tobacco Smoking and Tuberculosis among Men Living with HIV in Johannesburg, South Africa: A Case-Control Study.	Murrison, Liza Bronner; Martinson, Neil A.; Moloney, Rachael M.; Msandiwa, Regina; Mashabela, Mondiwana; Samet, Jonathan M.; Golub, Jonathan E.	2016	PloS one	10.1371/journal.pone.0167133	007-214-313-243-707	#24	Murrison 2016	Outcomes: Ineligible outcome(s) reported
20	Drowning among fishing communities on the Tanzanian shore of lake Victoria: a mixed-methods study to examine incidence, risk factors and socioeconomic impact	Whitworth, Hilary S.; Pando, Joyce; Hansen, Christian Holm; Howard, Natasha; Moshi, Amen; Rocky, Otto; Mahanga, Happiness; Jabbar, Mtoro; Ayieko, Philip; Kapiga, Saidi; Grosskurth, Heiner; Watson-Jones, Deborah	2019	BMJ open	10.1136/bmjopen-2019-032428	007-514-387-824-373	#25	Whitworth 2019	Not related to TB
21	Local-level mortality surveillance in resource-limited settings: a case study of Cape Town highlights disparities in health	Groenewald, Pam; Bradshaw, Debbie; Daniels, Johann; Zinyakatira, Nesbert; Matzopoulos, Richard; Bourne, David E; Shaikh, Najma; Naledi, Tracey	2010	Bulletin of the World Health Organization	10.2471/blt.09.069435	007-862-810-949-386	#27	Groenewald 2010	Outcomes: Ineligible outcome(s) reported
22	Prioritization of risk groups for influenza vaccination in resource limited settings - a case study from South Africa.	McMorrow, Meredith; Tempia, Stefano; Walaza, Sibongile; Treurnicht, Florette K.; Ramkrishna, Wayne; Azziz-Baumgartner, Eduardo; Madhi, Shabir A.; Cohen, Cheryl	2018	Vaccine	10.1016/j.vaccine.2018.11.048	008-461-346-794-542	#28	McMorrow 2018	Outcomes: Ineligible outcome(s) reported
23	Integrating Social Contact and Environmental Data in Evaluating Tuberculosis Transmission in a South African Township	Andrews, Jason R.; Morrow, Carl; Walensky, Rochelle P.; Wood, Robin	2014	The Journal of infectious diseases	10.1093/infdis/jiu138	008-517-052-713-84X	#29	Andrews 2014	Outcomes: Ineligible outcome(s) reported
24	Capture-recapture to estimate completeness of tuberculosis surveillance in two communities in South Africa.	Dunbar, Rory; van Hest, R; Lawrence, Katherine-Anne; Verver, Suzanne; Enarson, Donald A.; Lombard, Carl; Beyers, Nulda; Barnes, J M	2011	The international journal of tuberculosis and lung disease : the official journal of the International Union against Tuberculosis and Lung Disease	10.5588/ijtld.10.0695	009-106-113-833-061	#30	Dunbar 2011	Outcomes: Ineligible outcome(s) reported
25	Viremia and drug resistance among HIV-1 patients on antiretroviral treatment: a cross-sectional study in Soweto, South Africa.	El-Khatib, Ziad; Ekstr√∂m, Anna Mia; Ledwaba, Johanna; Mohapi, Lerato; Laher, Fatima; Karstaedt, Alan; Charalambous, Salome; Petzold, Max; Katzenstein, David; Morris, Lynn	2010	AIDS (London, England)	10.1097/qad.0b013e32833a097b	010-277-274-820-845	#32	El-Khatib 2010	Not related to TB
26	Human Immunodeficiency Virus-Associated Tuberculosis	Wilkinson, Katalin A.; Schwander, Stephan; T√∂r√∂k, M. Est√©e; Meintjes, Graeme	2011	Clinical & developmental immunology	10.1155/2011/513967	010-989-665-160-747	#33	Wilkinson 2011	Study design: Ineligible study design
27	Tuberculosis non-communicable disease comorbidity and multimorbidity in public primary care patients in South Africa.	Peltzer, Karl	2018	African journal of primary health care & family medicine	10.4102/phcfm.v10i1.1651	011-402-720-819-171	#34	Peltzer 2018	Outcomes: Ineligible outcome(s) reported
28	Adverse events among people on delamanid for rifampicin-resistant tuberculosis in a high HIV prevalence setting.	Hughes, Jennifer; Reuter, Anja; Chabalala, B.; Isaakidis, Petros; Cox, Helen; Mohr, Erika	2019	The international journal of tuberculosis and lung disease : the official journal of the International Union against Tuberculosis and Lung Disease	10.5588/ijtld.18.0651	012-187-481-143-270	#35	Hughes 2019	Outcomes: Ineligible outcome(s) reported
29	A clinical score for identifying active tuberculosis while awaiting microbiological results: Development and validation of a multivariable prediction model in sub-Saharan Africa.	Baik, Yeonsoo; Rickman, Hannah M.; Hanrahan, Colleen F.; Mmolawa, Lesego; Kitonsa, Peter J.; Sewelana, Tsundzukana; Nalutaaya, Annet; Kendall, Emily A.; Lebina, Limakatso; Martinson, Neil A.; Katamba, Achilles; Dowdy, David	2020	PLoS medicine	10.1371/journal.pmed.1003420	013-371-441-103-959	#36	Baik 2020	Study design: Ineligible study design
30	Predictors of health care use by adults 50 years and over in a rural South African setting.	Ameh, Soter; G√≥mez-Oliv√©, Francesc Xavier; Kahn, Kathleen; Tollman, Stephen; Klipstein-Grobusch, Kerstin	2014	Global health action	10.3402/gha.v7.24771	013-741-916-473-159	#37	Ameh 2014	Outcomes: Ineligible outcome(s) reported
31	Dolutegravir for first-line antiretroviral therapy in low-income and middle-income countries: uncertainties and opportunities for implementation and research.	Dorward, Jienchi; Lessells, Richard J; Drain, Paul K.; Naidoo, Kogieleum; de Oliveira, Tulio; Pillay, Yogan.; Karim, Salim S. Abdool; Garrett, Nigel	2018	The lancet. HIV	10.1016/s2352-3018(18)30093-6	013-783-064-053-095	#38	Dorward 2018	Not related to TB
32	The multimorbidity profile of South African women newly diagnosed with breast cancer.	Ayeni, Oluwatosin; Norris, Shane A.; Joffe, Maureen; Cubasch, Herbert; Nietz, Sarah; Buccimazza, Ines; Singh, Urishka; ƒåaƒçala, Sharon; Stopforth, Laura; Chen, Wenlong Carl; McCormack, Valerie; O‚ÄôNeil, Daniel S.; Jacobson, Judith S.; Neugut, Alfred I.; Ruff, Paul; Micklesfield, Lisa K.	2019	International journal of cancer	10.1002/ijc.32727	013-895-736-512-415	#39	Ayeni 2019	Not related to TB
33	C-reactive protein and tuberculosis screening: a new trick for an old dog?	Yoon, Christina; Davis, J. L.; Cattamanchi, Adithya	2013	The international journal of tuberculosis and lung disease : the official journal of the International Union against Tuberculosis and Lung Disease	10.5588/ijtld.13.0579	014-242-026-859-535	#41	Yoon 2013	Exposure: Study not conducted in informal settlements
34	The Cochrane Library - Optimal time for initiating antiretroviral therapy (ART) in HIV-infected, treatment-naive children aged 2 to 5 years old	Siegfried, Nandi; Davies, Mary-Ann; Penazzato, Martina; Muhe, Lulu; Egger, Matthias	2013	The Cochrane database of systematic reviews	10.1002/14651858.cd010309.pub2	014-518-169-997-980	#43	Siegfried 2013	Not related to TB
35	Hazardous and Harmful use of Alcohol and/or Other Drugs and Health Status Among South African Patients Attending HIV Clinics	Kader, Rehana; Seedat, S.; Govender, Rajen; Koch, J. R.; Parry, Charles D. H.	2013	AIDS and behavior	10.1007/s10461-013-0587-9	014-703-381-295-77X	#44	Kader 2013	Exposure: Study not conducted in informal settlements
36	Depressed mood in pregnancy: Prevalence and correlates in two Cape Town peri-urban settlements	Hartley, Mary; Tomlinson, Mark; Greco, Erin; Comulada, W. Scott; Stewart, Jacqueline; le Roux, Ingrid M.; Mbewu, Nokwanele; Rotheram-Borus, Mary Jane	2011	Reproductive health	10.1186/1742-4755-8-9	014-782-554-817-897	#45	Hartley 2011	Not related to TB
37	Active tuberculosis case finding and detection of drug resistance among HIV-infected patients: A cross-sectional study in a TB endemic area, Gondar, Northwest Ethiopia	Alemayehu, Martha; Gelaw, Baye; Abate, Ebba; Wassie, Liya; Belyhun, Yeshambel; Bekele, Shiferaw; Kempker, Russell R.; Blumberg, Henry M.; Aseffa, Abraham	2014	International journal of mycobacteriology	10.1016/j.ijmyco.2014.02.004	014-811-340-677-251	#46	Alemayehu 2014	Population: Study not conducted in SA
38	The use of light-emitting diode fluorescence to diagnose mycobacterial lymphadenitis in fine-needle aspirates from children.	van Wyk, A. C.; Marais, Ben J.; Warren, Robin M.; Van Wyk, S S; Wright, Colleen A.	2011	The international journal of tuberculosis and lung disease : the official journal of the International Union against Tuberculosis and Lung Disease		015-311-364-393-654	#47	vanWyk 2011	Exposure: Study not conducted in informal settlements
39	Screening and brief interventions for hazardous and harmful alcohol use among patients with active tuberculosis attending primary public care clinics in South Africa: results from a cluster randomized controlled trial	Peltzer, Karl; Naidoo, Pamela; Louw, Julia; Matseke, Gladys; Zuma, Khangelani; Mchunu, Gugu; Tutshana, Bomkazi; Mabaso, Musawenkosi	2013	BMC public health	10.1186/1471-2458-13-699	016-710-181-407-210	#50	Peltzer 2013	Outcomes: Ineligible outcome(s) reported
40	Drug-resistant and extensively drug-resistant tuberculosis in southern Africa.	Grobusch, Martin P.	2010	Current opinion in pulmonary medicine	10.1097/mcp.0b013e3283378680	018-127-448-998-705	#51	Grobusch 2010	Outcomes: Ineligible outcome(s) reported
41	Addressing the under-reporting of adverse drug reactions in public health programs controlling HIV/AIDS, Tuberculosis and Malaria: A prospective cohort study	Avong, Yohanna Kambai; Jatau, Bolajoko; Gurumnaan, Ritmwa; Danat, Nanfwang; Okuma, James; Usman, Istifanus; Mordi, Dennis; Ukpabi, Blessing; Kayode, Gbenga A.; Dutt, Saswata; El-Tayeb, Osman; Afolabi, B. M.; Ambrose, Isah; Agbaji, Oche; Osakwe, Adeline; Ibrahim, Ali; Ogar, Comfort Kunak; Nosiri, Helga; Avong, Eunice Bosede; Adekanmbi, Victor; Uthman, Olalekan A.; Abimiku, Alash'le; Oni, Yetunde; …	2018	PloS one	10.1371/journal.pone.0200810	018-779-187-502-209	#52	Avong 2018	Outcomes: Ineligible outcome(s) reported
42	Incidence rate of Kaposi sarcoma in HIV-infected patients on antiretroviral therapy in Southern Africa: a prospective multicohort study	Rohner, Eliane; Valeri, Fabio; Maskew, Mhairi; Prozesky, Hans; Rabie, Helena; Garone, Daniela; Dickinson, Diana; Chimbetete, Cleophas; Lumano-Mulenga, Priscilla; Sikazwe, Izukanji; Wyss, Natascha; Clough-Gorr, Kerri M.; Egger, Matthias; Chi, Benjamin H.; Bohlius, Julia	2014	Journal of acquired immune deficiency syndromes (1999)	10.1097/qai.0000000000000360	021-930-252-234-704	#53	Rohner 2014	Not related to TB
43	Implementing active surveillance for TB‚ÄîThe views of managers in a resource limited setting, South Africa	Ajudua, Febisola I; Mash, Robert	2020	PloS one	10.1371/journal.pone.0239430	022-504-522-361-987	#54	Ajudua 2020	Study design: Ineligible study design
44	Incidence of WHO stage 3 and 4 conditions following initiation of anti-retroviral therapy in resource limited settings.	Curtis, Andrea J.; Marshall, Catherine S.; Spelman, Tim; Greig, Jane; Elliot, Julian H.; Shanks, Leslie; du Cros, Philipp; Casas, Esther C.; Da Fonseca, Marcio Silveria; O'Brien, Daniel P	2012	PloS one	10.1371/journal.pone.0052019	022-613-379-629-938	#55	Curtis 2012	Not related to TB
45	Mortality associated with tuberculosis/HIV co-infection among patients on TB treatment in the Limpopo province, South Africa	Mabunda, Tiyani E; Ramalivhana, Nalezani J; Dambisya, Yoswa M.	2015	African health sciences	10.4314/ahs.v14i4.12	022-636-486-278-477	#56	Mabunda 2015	Outcomes: Ineligible outcome(s) reported
46	Patterns of HIV, TB, and non-communicable disease multi-morbidity in peri-urban South Africa- a cross sectional study.	Oni, Tolu; Youngblood, Elizabeth; Boulle, Andrew; McGrath, Nuala; Wilkinson, Robert J.; Levitt, Naomi S.	2015	BMC infectious diseases	10.1186/s12879-015-0750-1	022-836-397-510-779	#57	Oni 2015	Outcomes: Ineligible outcome(s) reported
47	Identifying contextual determinants of problems in tuberculosis care provision in South Africa: a theory-generating case study.	Murdoch, Jamie; Curran, Robyn; van Rensburg, Andr√© Janse; Awotiwon, Ajibola; Dube, Audry; Bachmann, Max O; Petersen, Inge; Fairall, Lara	2021	Infectious diseases of poverty	10.1186/s40249-021-00840-5	022-966-075-207-326	#58	Murdoch 2021	Outcomes: Ineligible outcome(s) reported
48	Coping with the economic burden of Diabetes, TB and co-prevalence: evidence from Bishkek, Kyrgyzstan.	Arnold, Matthias; Beran, David; Haghparast-Bidgoli, Hassan; Batura, Neha; Akkazieva, Baktygul; Abdraimova, Aida; Skordis-Worrall, Jolene	2016	BMC health services research	10.1186/s12913-016-1369-7	023-210-419-531-223	#60	Arnold 2016	Population: Study not conducted in SA
49	Safety, efficacy, and pharmacokinetics of rilpivirine: systematic review with an emphasis on resource-limited settings.	Ford, Nathan; Lee, Janice; Andrieux-Meyer, Isabelle; Calmy, Alexandra	2011	HIV/AIDS (Auckland, N.Z.)	10.2147/hiv.s14559	024-007-717-522-221	#61	Ford 2011	Study design: Ineligible study design
50	Resolution of anaemia in a cohort of HIV-infected patients with a high prevalence and incidence of tuberculosis receiving antiretroviral therapy in South Africa	Kerkhoff, Andrew D.; Wood, Robin; Cobelens, Frank; Gupta-Wright, Ankur; Bekker, Linda-Gail; Lawn, Stephen D.	2014	BMC infectious diseases	10.1186/s12879-014-0702-1	024-429-042-916-870	#62	Kerkhoff 2014	Exposure: Study not conducted in informal settlements
51	Lifestyle factors and co-morbidities associated with obesity and overweight in Nkonkobe Municipality of the Eastern Cape, South Africa.	Otang-Mbeng, Wilfred; Otunola, Gloria Aderonke; Afolayan, Anthony Jide	2017	Journal of health, population, and nutrition	10.1186/s41043-017-0098-9	024-796-097-378-568	#63	Otang-Mbeng 2017	Not related to TB
52	Main causes of death in Dande, Angola: results from verbal autopsies of deaths occurring during 2009-2012	Ros√°rio, Edite; Costa, Diogo; Tim√≥teo, Luis; Rodrigues, Ana Ambr√≥sio; Varanda, Jorge; Nery, Susana Vaz; Brito, Miguel	2016	BMC public health	10.1186/s12889-016-3365-6	025-966-728-812-937	#65	Ros√°rio 2016	Population: Study not conducted in SA
53	Integration of antenatal care services with health programmes in low- and middle-income countries: systematic review.	de Jongh, Thyra; Urganci, Ipek Gurol; Allen, Elizabeth; Zhu, Nina; Atun, Rifat	2016	Journal of global health	10.7189/jogh.06.010403	028-337-624-077-357	#67	deJongh 2016	Study design: Ineligible study design
54	Intensified tuberculosis case finding among HIV-infected persons using a WHO symptom screen and Xpert(¬Æ) MTB/RIF.	Adelman, Max W.; Tsegaye, Mulugeta; Kempker, Russell R.; Alebachew, T.; Haile, K.; Tesfaye, A.; Aseffa, Abraham; Blumberg, Henry M.	2015	The international journal of tuberculosis and lung disease : the official journal of the International Union against Tuberculosis and Lung Disease	10.5588/ijtld.15.0230	028-905-452-199-51X	#68	Adelman 2015	Population: Study not conducted in SA
55	Dying in their prime: determinants and space-time risk of adult mortality in rural South Africa	Sartorius, Benn; Kahn, Kathleen; Collinson, Mark A.; Sartorius, Kurt; Tollman, Stephen	2013	Geospatial health	10.4081/gh.2013.83	029-075-294-458-083	#69	Sartorius 2013	Not related to TB
56	Tuberculosis in South Africa: An Analysis of Socio-Economic Factors	Warren, Rachel	2017	NEXUS: The Canadian Student Journal of Anthropology	10.15173/nexus.v25i0.1574	030-171-329-648-297	#71	Warren 2017	Study design: Ineligible study design
57	"Can You Bring Me Some Water?": A Reflexive and Engaged Ethnography of Rastafari "Bush Doctors" in South Africa	Levanon, Gilad	2015	Journal for Undergraduate Ethnography	10.15273/jue.v5i2.8269	031-053-677-035-787	#72	Levanon 2015	Study design: Ineligible study design
58	Tuberculosis and HIV co-infection in children.	Venturini, Elisabetta; Turkova, Anna; Chiappini, Elena; Galli, Luisa; de Martino, Maurizio; Thorne, Claire	2014	BMC infectious diseases	10.1186/1471-2334-14-s1-s5	031-390-207-962-911	#74	Venturini 2014	Study design: Ineligible study design
59	HIV-related symptoms and management in HIV and antiretroviral therapy patients in KwaZulu-Natal, South Africa: a longitudinal study.	Peltzer, Karl	2013	SAHARA J : journal of Social Aspects of HIV/AIDS Research Alliance	10.1080/17290376.2013.870119	032-573-388-741-664	#75	Peltzer 2013	Not related to TB; Outcomes: Ineligible outcome(s) reported
60	Rheumatoid arthritis in the developing world: stepping up to the challenge.	Hodkinson, Bridget; Tikly, Mohammed; Adebajo, Ade	2014	Clinical rheumatology	10.1007/s10067-014-2690-3	032-984-237-095-366	#77	Hodkinson 2014	Not related to TB
61	Risk factors associated with hospitalisation for influenza-associated severe acute respiratory illness in South Africa: A case-population study.	Abadom, Tochukwu Raphael; Smith, Adrian D; Tempia, Stefano; Madhi, Shabir A.; Cohen, Cheryl; Cohen, Adam L.	2016	Vaccine	10.1016/j.vaccine.2016.09.011	033-247-960-711-099	#78	Abadom 2016	Not related to TB
62	Initiating antiretroviral therapy when presenting with higher CD4 cell counts results in reduced loss to follow-up in a resource-limited setting	Clouse, Kate; Pettifor, Audrey; Maskew, Mhairi; Bassett, Jean; Van Rie, Annelies; Behets, Frieda; Sanne, Ian; Fox, Matthew P.	2013	AIDS (London, England)	10.1097/qad.0b013e32835c12f9	035-096-240-154-033	#82	Clouse 2013	Not related to TB
63	Protocol: Leveraging a demographic and health surveillance system for Covid-19 Surveillance in rural KwaZulu-Natal [version 2; peer review: 2 approved	Siedner, Mark J.; Harling, Guy; Derache, Anne; Smit, Theresa; Khoza, Thandeka; Gunda, Resign; Mngomezulu, Thobeka; Gareta, Dickman; Majozi, Nomathamsanqa; Ehlers, Eugene; Dreyer, Jaco; Nxumalo, Siyabonga; Dayi, Njabulo; Ording-Jesperson, Gregory; Ngwenya, Nothando; Wong, Emily B.; Iwuji, Collins; Shahmanesh, Maryam; Seeley, Janet; de Oliveira, Tulio; Ndung'u, Thumbi; Hanekom, Willem A.; Herbst, K…	2020	Wellcome open research	10.12688/wellcomeopenres.15949.110.12688/wellcomeopenres.15949.2	035-115-948-348-395	#83	Siedner 2020	Study design: Ineligible study design
64	TB transmission is associated with prolonged stay in a low socio-economic, high burdened TB and HIV community in Cape Town, South Africa.	Tadokera, Rebecca; Bekker, Linda-Gail; Kreiswirth, Barry N.; Mathema, Barun; Middelkoop, Keren	2020	BMC infectious diseases	10.1186/s12879-020-4828-z	035-527-679-404-74X	#84	Tadokera 2020	Outcomes: Ineligible outcome(s) reported
65	Epileptic spasms: A South African overview of aetiologies, interventions, and outcomes.	Raga, Sharika V; Essajee, Farida; Solomons, Regan; Van Toorn, Ronald; Wilmshurst, Jo M	2022	Developmental medicine and child neurology	10.1111/dmcn.15433	035-672-779-375-916	#85	Raga 2022	Not related to TB
66	Socioeconomic differences in mortality in the antiretroviral therapy era in Agincourt, rural South Africa, 2001‚Äì13: a population surveillance analysis	Kabudula, Chodziwadziwa W.; Houle, Brian; Collinson, Mark A.; Kahn, Kathleen; G√≥mez-Oliv√©, Francesc Xavier; Tollman, Stephen; Clark, Samuel J.	2017	The Lancet. Global health	10.1016/s2214-109x(17)30297-8	038-140-541-033-15X	#86	Kabudula 2017	Outcomes: Ineligible outcome(s) reported
67	Increased risk of aminoglycoside-induced hearing loss in MDR-TB patients with HIV coinfection.	Hong, Hyejeong; Budhathoki, Chakra; Farley, Jason E.	2018	The international journal of tuberculosis and lung disease : the official journal of the International Union against Tuberculosis and Lung Disease	10.5588/ijtld.17.0830	039-925-244-733-201	#88	Hong 2018	Outcomes: Ineligible outcome(s) reported
68	Adherence to Childhood Tuberculosis Treatment in Mozambique.	L√≥pez-Varela, Elisa; Sequera, Victor Guillermo; Garc√≠a-Basteiro, Alberto L.; Augusto, Orvalho; Munguambe, Kh√°tia; Sacarlal, Jahit; Alonso, Pedro L.	2017	Journal of tropical pediatrics	10.1093/tropej/fmw048	041-029-608-898-952	#89	L√≥pez-Varela 2017	Population: Study not conducted in SA
69	Drug misuse, tobacco smoking, alcohol and other social determinants of tuberculosis in UK-born adults in England: a community-based case-control study	Nguipdop-Djomo, Patrick; Rodrigues, Laura C.; Smith, Pete; Abubakar, Ibrahim; Mangtani, Punam	2020	Scientific reports	10.1038/s41598-020-62667-8	043-485-438-350-549	#90	Nguipdop-Djomo 2020	Population: Study not conducted in SA
70	Multidisciplinary Point-of-Care Testing in South African Primary Health Care Clinics Accelerates HIV ART Initiation but Does Not Alter Retention in Care.	Stevens, Wendy S.; Gous, Natasha; MacLeod, William B.; Long, Lawrence; Variava, Ebrahim; Martinson, Neil A.; Sanne, Ian; Osih, Regina; Scott, Lesley	2017	Journal of acquired immune deficiency syndromes (1999)	10.1097/qai.0000000000001456	044-081-856-774-42X	#92	Stevens 2017	Not related to TB
71	Indicators of Adrenal Insufficiency in TB-suspect Patients Presenting with Signs and Symptoms of Adrenal Insufficiency at Three South African Hospitals in Pretoria	Mabuza, Langalibalele H.; Sarpong, Daniel F.	2020	The Open Public Health Journal	10.2174/1874944502013010178	047-642-974-509-797	#93	Mabuza 2020	Outcomes: Ineligible outcome(s) reported
72	Transmission of tuberculosis in resource-limited settings	Kompala, Tejaswi; Shenoi, Sheela V; Friedland, Gerald	2013	Current HIV/AIDS reports	10.1007/s11904-013-0164-x	048-940-749-344-318	#95	Kompala 2013	Study design: Ineligible study design
73	Screening for tuberculosis in pregnancy: do we need more than a symptom screen? Experience from western Kenya	Kosgei, Rose J.; Szkwarko, Daria; Callens, Steven; Gichangi, Peter; Temmerman, Marleen; Kihara, A-B.; Sitienei, JJ; Cheserem, E.; Ndavi, P M; Reid, Anthony; Carter, E. J.	2013	Public health action	10.5588/pha.13.0073	049-800-890-551-721	#96	Kosgei 2013	Exposure: Study not conducted in informal settlements; Population: Study not conducted in SA
74	Implications of the 2015 World Health Organization isoniazid preventive therapy recommendations on tuberculosis prevention efforts in Namibia	Oloo, Stella Anne	2016	South African medical journal = Suid-Afrikaanse tydskrif vir geneeskunde	10.7196/samj.2016.v106i8.10787	050-681-870-408-692	#97	Oloo 2016	Population: Study not conducted in SA
75	DOT or SAT for Rifampicin-resistant tuberculosis? A non-randomized comparison in a high HIV-prevalence setting.	Mohr, Erika; Daniels, Johnny; Beko, Busisiwe; Isaakidis, Petros; Cox, Vivian; Steele, Sarah Jane; Muller, Odelia; Snyman, Leigh; De Azevedo, Virginia; Shroufi, Amir; Duran, Laura Trivino; Hughes, Jennifer	2017	PloS one	10.1371/journal.pone.0178054	050-893-459-769-644	#98	Mohr 2017	Outcomes: Ineligible outcome(s) reported
76	Prevalence of psychological distress and associated factors in tuberculosis patients in public primary care clinics in South Africa	Peltzer, Karl; Naidoo, Pamela; Matseke, Gladys; Louw, Julia; Mchunu, Gugu; Tutshana, Bomkazi	2012	BMC psychiatry	10.1186/1471-244x-12-89	052-424-227-627-015	#100	Peltzer 2012	Outcomes: Ineligible outcome(s) reported
77	Tobacco use patterns in tuberculosis patients with high rates of human immunodeficiency virus co-infection in South Africa	Louwagie, Goedele M. C.; Ayo-Yusuf, Olalekan A.	2013	BMC public health	10.1186/1471-2458-13-1031	052-524-629-322-298	#101	Louwagie 2013	Outcomes: Ineligible outcome(s) reported
78	Incidence, Clinical Spectrum, Risk Factors and Impact of HIV-Associated Immune Reconstitution Inflammatory Syndrome in South Africa	Haddow, Lewis J.; Moosa, Mahomed-Yunus S.; Mosam, Anisa; Moodley, Pravi; Parboosing, Raveen; Easterbrook, Philippa Jane	2012	PloS one	10.1371/journal.pone.0040623	054-111-162-012-639	#102	Haddow 2012	Not related to TB
79	Comorbidities of HIV infection and health care seeking behavior among HIV infected patients attending public sector healthcare facilities in KwaZulu-Natal: A cross sectional study.	Nlooto, Manimbulu	2017	PloS one	10.1371/journal.pone.0170983	055-529-866-865-554	#103	Nlooto 2017	Not related to TB
80	Almost universal coverage: HIV testing among TB patients in a rural public programme.	Chimbindi, Natsayi; B√§rnighausen, Till; Newell, Marie-Louise	2012	The international journal of tuberculosis and lung disease : the official journal of the International Union against Tuberculosis and Lung Disease	10.5588/ijtld.11.0754	058-961-381-892-054	#105	Chimbindi 2012	Outcomes: Ineligible outcome(s) reported
81	Household context and child mortality in rural South Africa : the effects of birth spacing, shared mortality, household composition and socio-economic status	Houle, Brian; Stein, Alan; Kahn, Kathleen; Madhavan, Sangeetha; Collinson, Mark; Tollman, Stephen; Clark, Samuel J.	2013	International journal of epidemiology	10.1093/ije/dyt149	060-665-749-794-811	#108	Houle 2013	Outcomes: Ineligible outcome(s) reported
82	TB treatment initiation and adherence in a South African community influenced more by perceptions than by knowledge of tuberculosis	Cramm, Jane M.; Finkenfl√ºgel, Harry; M√∏ller, Valerie; Nieboer, Anna P.	2010	BMC public health	10.1186/1471-2458-10-72	061-297-510-536-319	#109	Cramm 2010	Outcomes: Ineligible outcome(s) reported
83	Etiology of pulmonary infections in human immunodeficiency virus-infected inpatients using sputum multiplex real-time polymerase chain reaction	Maartens, Gary; Griesel, Rulan; Dube, Felix S.; Nicol, Mark P.; Mendelson, Marc	2020	Clinical infectious diseases : an official publication of the Infectious Diseases Society of America	10.1093/cid/ciz332	062-445-079-510-442	#110	Maartens 2020	Not related to TB
84	Community-based treatment of drug-resistant tuberculosis in Khayelitsha, South Africa.	Cox, Helen; Hughes, Jennifer; Daniels, Johnny; De Azevedo, Virginia; McDermid, Cheryl; Poolman, M; Boulle, Andrew; Goemaere, Eric; van Cutsem, G	2014	The international journal of tuberculosis and lung disease : the official journal of the International Union against Tuberculosis and Lung Disease	10.5588/ijtld.13.0742	067-564-171-848-706	#113	Cox 2014	Outcomes: Ineligible outcome(s) reported
85	Measuring customer satisfaction with sexual reproductive health service delivery at township healthcare facilities using the servqual model	Maree, Amanda	2012			069-062-791-726-235	#116	Maree 2012	Outcomes: Ineligible outcome(s) reported
86	Resource-specific acute meningitis guidelines - a welcome addition	Boyles, Tom H.; Mendelson, Marc	2013	Southern African Journal of Epidemiology and Infection	10.1080/10158782.2013.11441512	070-476-350-344-237	#117	Boyles 2013	Not related to TB
87	Effects of a reduced dose of Stavudine on the incidence and severity of peripheral neuropathy in HIV-infected adults in South Africa.	Pahuja, Meera.; Grobler, Anna Christina.; Glesby, Marshall J.; Karim, Farina; Parker, Gary.; Gumede, Sizwe.; Naidoo, Kogieleum	2012	Antiviral therapy	10.3851/imp2087	073-049-665-584-959	#118	Pahuja 2012	Not related to TB
88	BMC Infectious Diseases - Potential of novel Mycobacterium tuberculosis infection phase-dependent antigens in the diagnosis of TB disease in a high burden setting.	Chegou, Novel N.; Black, Gillian F.; Loxton, Andre G.; Stanley, Kim; Essone, Paulin N.; Klein, Mich√®l R.; Parida, Shreemanta K.; Kaufmann, Stefan H. E.; Doherty, T. Mark; Friggen, Annemieke H.; Franken, Kees L. M. C.; Ottenhoff, Tom H. M.; Walzl, Gerhard	2012	BMC infectious diseases	10.1186/1471-2334-12-10	075-287-758-423-296	#119	Chegou 2012	Outcomes: Ineligible outcome(s) reported
89	Impact of early initiation versus national standard of care of antiretroviral therapy in Swaziland‚Äôs public sector health system: study protocol for a stepped-wedge randomized trial	Walsh, Fiona J; B√§rnighausen, Till; Delva, Wim; Fleming, Yvette; Khumalo, Gavin; Lejeune, Charlotte; Mazibuko, Sikhathele; Mlambo, Charmaine Khudzie; Reis, Ria; Spiegelman, Donna; Zwane, Mandisa; Okello, Velephi	2017	Trials	10.1186/s13063-017-2128-8	077-969-726-132-073	#120	Walsh 2017	Not related to TB; Population: Study not conducted in SA
90	Yield of HIV-associated tuberculosis during intensified case finding in resource-limited settings: a systematic review and meta-analysis	Kranzer, Katharina; Houben, Rein M G J; Glynn, Judith R.; Bekker, Linda-Gail; Wood, Robin; Lawn, Stephen D.	2010	The Lancet. Infectious diseases	10.1016/s1473-3099(09)70326-3	079-131-980-443-110	#121	Kranzer 2010	Study design: Ineligible study design
91	Social Conditions and Disability Related to the Mortality of Older People in Rural South Africa	G√≥mez-Oliv√©, Xavier; Thorogood, Margaret; Bocquier, Philippe; Mee, Paul; Kahn, Kathleen; Berkman, Lisa F.; Tollman, Stephen	2014	World health & population	10.12927/whp.2015.24266	080-589-903-068-759	#123	G√≥mez-Oliv√© 2014	Outcomes: Ineligible outcome(s) reported
92	Blue Flag Beaches-Bathers at Risk for Thalassogenic Diseases	Weimann, Edda Edda	2014	Journal of Environment and Ecology	10.5296/jee.v5i1.5773	080-874-373-003-984	#124	Weimann 2014	Not related to TB
93	High incidence of pulmonary tuberculosis in children admitted with severe pneumonia in Uganda	Nantongo, Josephine M; Wobudeya, Eric; Mupere, Ezekiel; Joloba, Moses; Ssengooba, Willy; Kisembo, Harriet; Lubega, Irene; Musoke, Philippa	2013	BMC pediatrics	10.1186/1471-2431-13-16	081-112-003-334-335	#125	Nantongo 2013	Population: Study not conducted in SA
94	Anemia, Blood Transfusion Requirements and Mortality Risk in Human Immunodeficiency Virus-Infected Adults Requiring Acute Medical Admission to Hospital in South Africa	Kerkhoff, Andrew D.; Lawn, Stephen D.; Schutz, Charlotte; Burton, Rosie; Boulle, Andrew; Cobelens, Frank; Meintjes, Graeme	2015	Open forum infectious diseases	10.1093/ofid/ofv173	081-201-232-388-227	#126	Kerkhoff 2015	Not related to TB
95	Estimating the contribution of transmission in primary healthcare clinics to community-wide TB disease incidence, and the impact of infection prevention and control interventions, in KwaZulu-Natal, South Africa	McCreesh, Nicky; Karat, Aaron S; Govender, Indira; Baisley, Kathy; Diaconu, Karin; Yates, Tom A; Houben, Rein M G J; Kielmann, Karina; Grant, Alison D.; White, Richard G.	2021		10.1101/2021.08.02.21260844	084-253-503-669-922	#127	McCreesh 2021	Exposure: Study not conducted in informal settlements
96	Space and time clustering of mortality in rural South Africa (Agincourt HDSS), 1992‚Äì2007	Sartorius, Benn; Kahn, Kathleen; Vounatsou, Penelope; Collinson, Mark A.; Tollman, Stephen	2010	Global health action	10.3402/gha.v3i0.5225	087-470-696-407-282	#128	Sartorius 2010	Outcomes: Ineligible outcome(s) reported
97	Forced removals embodied as tuberculosis.	Richardson, Eugene T; Morrow, Carl; Ho, Theodore; F√ºrst, Nicole; Cohelia, Rebekkah; Tram, Khai Hoan; Farmer, Paul; Wood, Robin	2016	Social science & medicine (1982)	10.1016/j.socscimed.2016.05.015	087-622-171-450-480	#129	Richardson 2016	Outcomes: Ineligible outcome(s) reported
98	Poundbury Camp in Context‚Äîa new Perspective on the Lives of Children from urban and rural Roman England	Rohnbogner, Anna; Lewis, Mary E.	2016	American journal of physical anthropology	10.1002/ajpa.23106	089-018-367-019-475	#130	Rohnbogner 2016	Population: Study not conducted in SA
99	The potential impact of intervention strategies on COVID-19 transmission in Malawi: A mathematical modelling study	Mangal, Tara D.; Whittaker, Charles; Nkhoma, Dominic; Ng‚Äôambi, Wingston; Watson, Oliver J; Walker, Patrick G T; Ghani, Azra C.; Revill, Paul; Colbourn, Tim; Phillips, Andrew N.; Hallett, Timothy B.; Mfutso-Bengo, Joseph	2020		10.1101/2020.10.06.20207878	089-020-067-377-791	#131	Mangal 2020	Not related to TB; Population: Study not conducted in SA
100	Prevalence and factors associated with tuberculosis treatment outcome among hazardous or harmful alcohol users in public primary health care in South Africa.	Peltzer, Karl; Louw, JS	2014	African health sciences	10.4314/ahs.v14i1.24	092-818-528-234-330	#133	Peltzer 2014	Exposure: Study not conducted in informal settlements
101	Autopsy Prevalence of Tuberculosis and Other Potentially Treatable Infections among Adults with Advanced HIV Enrolled in Out-Patient Care in South Africa	Karat, Aaron S.; Omar, Tanvier; von Gottberg, Anne; Tlali, Mpho; Chihota, Violet N.; Churchyard, Gavin J.; Fielding, Katherine; Johnson, Suzanne; Martinson, Neil A.; McCarthy, Kerrigan; Wolter, Nicole; Wong, Emily B.; Charalambous, Salome; Grant, Alison D.	2016	PloS one	10.1371/journal.pone.0166158	092-882-393-925-420	#134	Karat 2016	Exposure: Study not conducted in informal settlements
102	Mortality in women of reproductive age in rural South Africa.	Nabukalu, Dorean; Klipstein-Grobusch, Kerstin; Herbst, K; Newell, Marie-Louise	2013	Global health action	10.3402/gha.v6i0.22834	092-982-488-139-762	#135	Nabukalu 2013	Not related to TB
103	Indoor air pollution from secondhand tobacco smoke, solid fuels, and kerosene in homes with active tuberculosis disease in South Africa	Elf, Jessica L.; Eke, Onyinyechi; Rakgokong, Modiehi; Variava, Ebrahim; Baliram, Yudesh; Motlhaoleng, Katlego; Lebina, Limakatso; Shapiro, Adrienne E; Breysse, Patrick N.; Golub, Jonathan E.; Martinson, Neil A.	2017	BMC research notes	10.1186/s13104-017-2892-2	093-949-652-431-290	#136	Elf 2017	Outcomes: Ineligible outcome(s) reported
104	A retrospective cohort study of body mass index and survival in HIV infected patients with and without TB co-infection.	Naidoo, Kogieleum; Yende-Zuma, Nonhlanhla; Augustine, Stanton	2018	Infectious diseases of poverty	10.1186/s40249-018-0418-3	096-514-135-469-350	#137	Naidoo 2018	Outcomes: Ineligible outcome(s) reported
105	Transmission of Tuberculosis in a South African Community With a High Prevalence of HIV Infection	Middelkoop, Keren; Mathema, Barun; Myer, Landon; Shashkina, Elena; Whitelaw, Andrew; Kaplan, Gilla; Kreiswirth, Barry N.; Wood, Robin; Bekker, Linda-Gail	2014	The Journal of infectious diseases	10.1093/infdis/jiu403	097-787-181-052-185	#138	Middelkoop 2014	Outcomes: Ineligible outcome(s) reported
106	Twenty years and counting: epidemiology of an outbreak of isoniazid-resistant tuberculosis in England and Wales, 1995 to 2014.	Smith, Catherine M; Trienekens, Suzan; Anderson, Charlotte; Lalor, Maeve K.; Brown, Tim; Story, Alistair; Fry, Hannah; Hayward, Andrew; Maguire, Helen	2017	Euro surveillance : bulletin Europeen sur les maladies transmissibles = European communicable disease bulletin	10.2807/1560-7917.es.2017.22.8.30467	098-576-984-019-326	#139	Smith 2017	Population: Study not conducted in SA
107	The impacts of maternal mortality and cause of death on children‚Äôs risk of dying in rural South Africa: evidence from a population based surveillance study (1992-2013)	Houle, Brian; Clark, Samuel J.; Kahn, Kathleen; Tollman, Stephen; Yamin, Alicia Ely	2015	Reproductive health	10.1186/1742-4755-12-s1-s7	099-604-701-387-148	#140	Houle 2015	Not related to TB
108	Community perceptions of the socio-economic structural context influencing HIV and TB risk, prevention and treatment in a high prevalence area in the era of antiretroviral therapy.	Ngwenya, Nothando; Gumede, Dumile; Shahmanesh, Maryam; McGrath, Nuala; Grant, Alison D.; Seeley, Janet	2018	African journal of AIDS research : AJAR	10.2989/16085906.2017.1415214	099-879-595-953-988	#141	Ngwenya 2018	Study design: Ineligible study design
109	Survived infancy but still vulnerable : spatial-temporal trends and risk factors for child mortality in the Agincourt rural sub-district, South Africa, 1992-2007	Sartorius, Benn; Kahn, Kathleen; Collinson, Mark A.; Vounatsou, Penelope; Tollman, Stephen	2011	Geospatial health	10.4081/gh.2011.181	100-511-944-810-255	#142	Sartorius 2011	Not related to TB
110	The Development and Piloting of Parallel Scales Measuring External and Internal HIV and Tuberculosis Stigma Among Healthcare Workers in the Free State Province, South Africa	Wouters, Edwin; Rau, Asta; Engelbrecht, Michelle; Uebel, Kerry; Siegel, Jacob; Masquillier, Caroline; Kigozi, Gladys; Sommerland, Nina; Yassi, Annalee	2016	Clinical infectious diseases : an official publication of the Infectious Diseases Society of America	10.1093/cid/civ1185	100-789-153-413-209	#143	Wouters 2016	Study design: Ineligible study design
111	The epidemiology of noncommunicable respiratory disease in sub-Saharan Africa, the Middle East, and North Africa.	Ahmed, Rana; Robinson, R; Mortimer, Kevin	2017	Malawi medical journal : the journal of Medical Association of Malawi	10.4314/mmj.v29i2.24	101-071-634-388-810	#144	Ahmed 2017	Not related to TB
112	Retention and risk factors for attrition in a large public health ART program in Myanmar: a retrospective cohort analysis.	Thida, Aye; Tun, Sai Thein Than; Zaw, Sai Ko Ko; Lover, Andrew A.; Cavailler, Philippe; Chunn, Jennifer; Aye, Mar Mar; Par, Par; Naing, Kyaw Win; Zan, Kaung Nyunt; Shwe, Myint; Kyaw, Thar Tun; Waing, Zaw Htoon; Clevenbergh, Philippe	2014	PloS one	10.1371/journal.pone.0108615	102-893-007-958-49X	#145	Thida 2014	Population: Study not conducted in SA
113	The end of AIDS: Possibility or pipe dream? A tale of transitions	Whiteside, Alan; Strauss, Michael	2014	African journal of AIDS research : AJAR	10.2989/16085906.2014.927780	105-379-794-090-227	#146	Whiteside 2014	Study design: Ineligible study design
114	Presentation and outcome of tuberculous meningitis among children: experiences from a tertiary children's hospital.	Nabukeera-Barungi, Nicolette; Wilmshurst, Jo M.; Rudzani, Muloiwa; Nuttall, James	2014	African health sciences	10.4314/ahs.v14i1.22	107-839-071-721-168	#147	Nabukeera-Barungi 2014	Study design: Ineligible study design
115	Ten years of antiretroviral therapy: Incidences, patterns and risk factors of opportunistic infections in an urban Ugandan cohort.	Weissberg, Dana; Mubiru, Frank; Kambugu, Andrew; Fehr, Jan; Kiragga, Agnes N.; von Braun, Amrei; Baumann, Anna; Kaelin, Marisa B.; Sekaggya-Wiltshire, Christine; Kamya, Moses R.; Castelnuovo, Barbara	2018	PloS one	10.1371/journal.pone.0206796	109-128-189-323-220	#148	Weissberg 2018	Population: Study not conducted in SA
116	A killer combination that must be stopped.	Subbaraman, Ramnath; Pai, Madhukar	2015	The international journal of tuberculosis and lung disease : the official journal of the International Union against Tuberculosis and Lung Disease	10.5588/ijtld.15.0458	111-799-143-863-087	#150	Subbaraman 2015	Study design: Ineligible study design
117	Delayed BCG vaccination-time to take a shot	Kay, Alexander W.; Blish, Catherine A.	2014	The Journal of infectious diseases	10.1093/infdis/jiu435	112-774-093-723-929	#151	Kay 2014	Study design: Ineligible study design
118	Infantile intrathoracic large airway obstruction in a setting with a high prevalence of tuberculosis/HIV.	Barnard, Benjamin Wybrand; du Plessis, Anne-Marie; Goussard, Pierre; Pitcher, Richard D.	2018	Paediatrics and international child health	10.1080/20469047.2017.1422883	114-230-294-418-389	#152	Barnard 2018	Outcomes: Ineligible outcome(s) reported
119	Influenza economic burden among potential target risk groups for immunization in South Africa, 2013-2015.	Tempia, Stefano; Moyes, Jocelyn; Cohen, Adam L; Walaza, Sibongile; McMorrow, Meredith L; Edoka, Ijeoma; Fraser, Heather; Treurnicht, Florette K; Hellferscee, Orienka; Wolter, Nicole; von Gottberg, Anne; McAnerney, Johanna M; Dawood, Halima; Variava, Ebrahim; Cohen, Cheryl	2020	Vaccine	10.1016/j.vaccine.2020.09.033	116-502-692-330-971	#153	Tempia 2020	Not related to TB
120	Underlying determinants of maternal mortality in a rural South African population with high HIV prevalence (2000-2014): A population-based cohort analysis.	Tlou, Boikhutso	2018	PloS one	10.1371/journal.pone.0203830	116-594-958-902-879	#154	Tlou 2018	Not related to TB
121	Tuberculosis-related stigma among adults presenting for HIV testing in KwaZulu-Natal, South Africa	Bajema, Kristina L.; Kubiak, Rachel W.; Guthrie, Brandon L.; Graham, Susan M.; Govere, Sabina; Thulare, Hilary; Moosa, Mahomed-Yunus S.; Celum, Connie; Drain, Paul K.	2020	BMC public health	10.1186/s12889-020-09383-0	123-692-047-110-283	#155	Bajema 2020	Outcomes: Ineligible outcome(s) reported
122	Linkage to HIV Care and Antiretroviral Therapy in Cape Town, South Africa	Kranzer, Katharina; Zeinecker, Jennifer; Ginsberg, Philip; Orrell, Catherine; Kalawe, Nosindiso N.; Lawn, Stephen D.; Bekker, Linda-Gail; Wood, Robin	2010	PloS one	10.1371/journal.pone.0013801	125-052-489-430-089	#156	Kranzer 2010	Not related to TB
123	The neglected burden of tuberculosis disease among health workers: a decade-long cohort study in South Africa	O‚ÄôHara, Lyndsay M.; Yassi, Annalee; Zungu, Muzimkhulu; Malotle, Molebogeng; Bryce, Elizabeth; Barker, Stephen; Darwin, Lincoln; FitzGerald, J. Mark	2017	BMC infectious diseases	10.1186/s12879-017-2659-3	126-725-141-592-749	#157	O‚ÄôHara 2017	Exposure: Study not conducted in informal settlements
124	Adolescent Girls at Risk: The GIRRL Program as a Capacity-Building Initiative in South Africa	Forbes-Biggs, Kylah; Maartens, Yolanda	2012	Children, Youth and Environments	10.7721/chilyoutenvi.22.2.0234	127-529-581-289-40X	#158	Forbes-Biggs 2012	Study design: Ineligible study design
125	Predictors of silicosis and variation in prevalence across mines among employed gold miners in South Africa.	Knight, Dave; Ehrlich, Rodney; Cois, Annibale; Fielding, Katherine L; Grant, Alison D.; Churchyard, Gavin J.	2020	BMC public health	10.1186/s12889-020-08876-2	134-082-461-969-289	#160	Knight 2020	Exposure: Study not conducted in informal settlements
126	Risk factors for catastrophic costs associated with tuberculosis in rural South Africa.	Stracker, N.; Hanrahan, Colleen F.; Mmolawa, Lesego; Nonyane, Bareng A. S.; Tampi, Radhika P.; Tucker, Austin; West, Nora S.; Lebina, Limakatso; Martinson, Neil A.; Dowdy, David W.	2019	The international journal of tuberculosis and lung disease : the official journal of the International Union against Tuberculosis and Lung Disease	10.5588/ijtld.18.0519	134-258-871-273-395	#161	Stracker 2019	Outcomes: Ineligible outcome(s) reported
127	Comparison of treatment outcome definitions in drug-resistant tuberculosis patients with high incidence of acquired second-line drug resistance.	Anderson, K; Pietersen, E; Dheda, K; van der Heijden, Y F	2022	African journal of thoracic and critical care medicine	10.7196/ajtccm.2022.v28i2.177	137-394-714-524-547	#162	Anderson 2022	Outcomes: Ineligible outcome(s) reported
128	Whole genome sequencing identifies circulating Beijing-lineage Mycobacterium tuberculosis strains in Guatemala and an associated urban outbreak	Saelens, Joseph W.; Lau-Bonilla, Dalia; Moller, Anneliese; Medina, Narda; Guzm√°n, Brenda; Calder√≥n, Maylena; Herrera, Ra√∫l; Sisk, Dana M.; Xet-Mull, Ana M.; Stout, Jason E.; Arathoon, Eduardo; Samayoa, Blanca; Tobin, David M.	2015	Tuberculosis (Edinburgh, Scotland)	10.1016/j.tube.2015.09.001	139-034-441-062-407	#163	Saelens 2015	Population: Study not conducted in SA
129	Predictors of tuberculosis (TB) and antiretroviral (ARV) medication non-adherence in public primary care patients in South Africa: a cross sectional study	Naidoo, Pamela; Peltzer, Karl; Louw, Julia; Matseke, Gladys; Mchunu, Gugu; Tutshana, Bomkazi	2013	BMC public health	10.1186/1471-2458-13-396	142-284-367-285-29X	#164	Naidoo 2013	Outcomes: Ineligible outcome(s) reported
130	Ultrasound for patients in a high HIV/tuberculosis prevalence setting: a needs assessment and review of focused applications for Sub-Saharan Africa	null, null	2017	University of North Carolina at Chapel Hill - Carolina Digital Repository	10.17615/7ygk-pt46	146-392-212-003-618	#166	null 2017	Population: Study not conducted in SA
131	Chest radiograph reading and recording system: evaluation for tuberculosis screening in patients with advanced HIV.	Dawson, Rodney; Masuka, Pardon; Edwards, David J; Ed, Bateman; Bekker, Linda-Gail; Wood, Robin; Lawn, Stephen D.	2010	The international journal of tuberculosis and lung disease : the official journal of the International Union against Tuberculosis and Lung Disease		146-547-566-830-673	#167	Dawson 2010	Outcomes: Ineligible outcome(s) reported
132	Morbidity and mortality in homeless individuals, prisoners, sex workers, and individuals with substance use disorders in high-income countries: a systematic review and meta-analysis	Aldridge, Robert W; Story, Alistair; Hwang, Stephen W.; Nordentoft, Merete; Luchenski, Serena; Hartwell, Greg; Tweed, Emily J; Lewer, Dan; Katikireddi, Srinivasa Vittal; Hayward, Andrew	2017	Lancet (London, England)	10.1016/s0140-6736(17)31869-x	146-603-888-420-89X	#168	Aldridge 2017	Outcomes: Ineligible outcome(s) reported
133	Spatiotemporal Variation and Predictors of Unsuppressed Viral Load among HIV-Positive Men and Women in Rural and Peri-Urban KwaZulu-Natal, South Africa.	Soogun, Adenike O; Kharsany, Ayesha B M; Zewotir, Temesgen; North, Delia; Ogunsakin, Ebenezer; Rakgoale, Perry	2022	Tropical medicine and infectious disease	10.3390/tropicalmed7090232	147-469-178-493-447	#169	Soogun 2022	Not related to TB
134	1644. ‚ÄúAnd the stick to fight TB is IPT‚Äù: Perspectives on TPT Implementation Among Senior Nurses in Rural South Africa	Grammatico, Megan A; Ahmed, Amiya A; Grau, Lauretta E.; Moll, Anthony P.; Shenoi, Sheela V	2020	Open Forum Infectious Diseases	10.1093/ofid/ofaa439.1824	157-884-862-081-052	#171	Grammatico 2020	Study design: Ineligible study design
135	Death rates in patients during and after MDR-TB treatment in a semi rural area of South Africa	Shean, Karen; Van Rensburg, Marissa; van der Walt, Martie	2011	European Respiratory Journal		158-959-190-216-355	#172	Shean 2011	Outcomes: Ineligible outcome(s) reported
136	COVID-19 among adults living with HIV: Correlates of mortality in a general population in a resource-limited setting.	Kassanjee, Reshma; Davies, Mary-Ann; Ngwenya, Olina; Osei-Yeboah, Richard; Jacobs, Theuns; Morden, Erna; Timmerman, Venessa; Britz, Stefan; Mendelson, Marc; Taljaard, Jantjie; Riou, Julien; Boulle, Andrew; Tiffin, Nicki; Zinyakatira, Nesbert	2022	medRxiv : the preprint server for health sciences	10.1101/2022.10.17.22281085	171-869-027-886-844	#173	Kassanjee 2022	Not related to TB
137	A New Econometric Method for Estimating Disease Prevalence: An Application to Multi-Drug Resistant Tuberculosis	McLaren, Zo√´ M.; Burger, Rulof	2016	Research Papers in Economics		189-341-905-669-586	#174	McLaren 2016	Outcomes: Ineligible outcome(s) reported
138	Epidemiological Correlates of Overweight and Obesity in the Northern Cape Province, South Africa	Smith M.H.; Myrick J.W.; Oyageshio O.; Uren C.; Saayman J.; Boolay S.; van der Westhuizen L.; Werely C.; Moller M.; Henn B.M.; Reynolds A.W.	2022	medRxiv	https://dx.doi.org/10.1101/2022.06.13.22276284	2019150088	#176	Smith 2022	Not related to TB
139	Prevalence and associated risk factors of low back pain among users of a primary health care clinic serving semi-urban and rural settlements in KwaZulu-Natal, South Africa	Khumalo K.; Haffejee F.	2022	African Health Sciences	https://dx.doi.org/10.4314/ahs.v22i2.68	2017620965	#177	Khumalo 2022	Not related to TB
140	Time trends in tuberculosis mortality across the BRICS: an age-period-cohort analysis for the GBD 2019	Zou Z.; Liu G.; Hay S.I.; Basu S.; Belgaumi U.I.; Dhali A.; Dhingra S.; Fekadu G.; Golechha M.; Joseph N.; Krishan K.; Martins-Melo F.R.; Mubarik S.; Okonji O.C.; A M.P.; Rathi P.; Shetty R.S.; Singh P.; Singh S.; Thangaraju P.; Wang Z.; Zastrozhin M.S.; Murray C.J.L.; Kyu H.H.; Huang Y.	2022	eClinicalMedicine	https://dx.doi.org/10.1016/j.eclinm.2022.101646	2020235210	#178	Zou 2022	Exposure: Study not conducted in informal settlements
141	Fee for home delivery and monitoring of antiretroviral therapy for HIV infection compared with standard clinic-based services in South Africa: a randomised controlled trial	Barnabas R.V.; Szpiro A.A.; Ntinga X.; Mugambi M.L.; van Rooyen H.; Bruce A.; Joseph P.; Ngubane T.; Krows M.L.; Schaafsma T.T.; Zhao T.; Tanser F.; Baeten J.M.; Celum C.; van Heerden A.; Nkala S.	2022	The Lancet HIV	https://dx.doi.org/10.1016/S2352-3018%2822%2900254-5	2021377267	#179	Barnabas 2022	Not related to TB
142	A 24-Week, All-Oral Regimen for Rifampin-Resistant Tuberculosis	Nyang'wa B.-T.; Berry C.; Kazounis E.; Motta I.; Parpieva N.; Tigay Z.; Solodovnikova V.; Liverko I.; Moodliar R.; Dodd M.; Ngubane N.; Rassool M.; Mchugh T.D.; Spigelman M.; Moore D.A.J.; Ritmeijer K.; Du Cros P.; Fielding K.	2022	New England Journal of Medicine	https://dx.doi.org/10.1056/NEJMoa2117166	2022081418	#181	Nyang'wa 2022	Outcomes: Ineligible outcome(s) reported
143	Validity and reliability of the HIV Disability Questionnaire for people living with HIV in South Africa	Adeleke A.; Franzsen D.; de Witt P.; Smith R.	2022	African Journal of AIDS Research	https://dx.doi.org/10.2989/16085906.2022.2142141	2020683057	#183	Adeleke 2022	Not related to TB
144	HIGH INCIDENCE OF TUBERCULOSIS INFECTION IN HIV-EXPOSED CHILDREN EXITING AN ISONIAZID PREVENTIVE THERAPY TRIAL	Cranmer L.M.; Draper H.R.; Mandalakas A.M.; Kim S.; McSherry G.; Krezinski E.; Coetzee J.; Mitchell C.; Nachman S.; van der Linde M.; Cotton M.F.; Hesseling A.C.	2018	Pediatric Infectious Disease Journal	https://dx.doi.org/10.1097/INF.0000000000001946	2017126893	#184	Cranmer 2018	Exposure: Study not conducted in informal settlements
145	Relative Burdens of the COVID-19, Malaria, Tuberculosis, and HIV/AIDS Epidemics in Sub-Saharan Africa	Bell D.; Schultz Hansen K.	2021	The American journal of tropical medicine and hygiene	https://dx.doi.org/10.4269/ajtmh.21-0899	636362442	#186	Bell 2021	Outcomes: Ineligible outcome(s) reported
146	Research priorities for control of zoonoses in South Africa	Simpson G.; Quesada F.; Chatterjee P.; Kakkar M.; Chersich M.F.; Thys S.	2021	Transactions of the Royal Society of Tropical Medicine and Hygiene	https://dx.doi.org/10.1093/trstmh/trab039	634754312	#187	Simpson 2021	Not related to TB
147	The need for protecting and enhancing TB health policies and services for forcibly displaced and migrant populations during the ongoing COVID-19 pandemic	Knipper M.; Sedas A.C.; Keshavjee S.; Abbara A.; Almhawish N.; Ashawe H.; Lecca L.; Wilson M.; Zumla A.; Abubakar I.; Orcutt M.	2021	International journal of infectious diseases : IJID : official publication of the International Society for Infectious Diseases	https://dx.doi.org/10.1016/j.ijid.2021.03.047	634680195	#189	Knipper 2021	Study design: Ineligible study design
148	Brief Report: Proportion and Predictors of Adult TB Contacts Accepting HIV Testing during an Active TB Case Finding Intervention in South Africa	Albaugh N.W.; Nonyane B.A.S.; Mmolawa L.; Siwelana T.; Lebina L.; Dowdy D.W.; Martinson N.; Hanrahan C.F.	2020	Journal of Acquired Immune Deficiency Syndromes	https://dx.doi.org/10.1097/QAI.0000000000002509	2018714145	#191	Albaugh 2020	Exposure: Study not conducted in informal settlements
149	Travel preparation and health risks in Dutch and Belgian medical students during an elective in low- or middle-income countries: A prospective self-reporting cohort study	Vlot J.A.; Blanter A.I.; Jonker E.F.F.; Korse N.S.; Hack E.; Visser L.G.; Soonawala D.	2020	Travel medicine and infectious disease	https://dx.doi.org/10.1016/j.tmaid.2020.101779	632204179	#192	Vlot 2020	Study design: Ineligible study design
150	Elevated N-terminal prohormone of brain natriuretic peptide among persons living with HIV in a South African peri-urban township	Peterson T.E.; Baker J.V.; Wong L.-Y.; Rupert A.; Ntusi N.A.B.; Esmail H.; Wilkinson R.; Sereti I.; Meintjes G.; Ntsekhe M.; Thienemann F.	2020	ESC heart failure	https://dx.doi.org/10.1002/ehf2.12849	632199221	#194	Peterson 2020	Not related to TB
151	Examining Approaches to Estimate the Prevalence of Catastrophic Costs Due to Tuberculosis from Small-Scale Studies in South Africa	Sweeney S.; Vassall A.; Guinness L.; Siapka M.; Chimbindi N.; Mudzengi D.; Gomez G.B.	2020	PharmacoEconomics	https://dx.doi.org/10.1007/s40273-020-00898-3	631415611	#196	Sweeney 2020	Outcomes: Ineligible outcome(s) reported
152	Deep Neck Space Infections: Changing Trends in Pediatric Versus Adult Patients	Maharaj S.; Mungul S.; Ahmed S.	2019	Journal of oral and maxillofacial surgery : official journal of the American Association of Oral and Maxillofacial Surgeons	https://dx.doi.org/10.1016/j.joms.2019.11.028	630463964	#198	Maharaj 2019	Not related to TB
153	Shortened Tuberculosis Treatment for People with HIV in South Africa: A Model-based Evaluation and Cost-effectiveness Analysis	Reddy K.P.; Horsburgh C.R.; Wood R.; Fields N.F.; Girouard M.P.; Costantini S.; Hou T.; Freedberg K.A.; Walensky R.P.	2019	Annals of the American Thoracic Society	https://dx.doi.org/10.1513/AnnalsATS.201905-418OC	629784910	#199	Reddy 2019	Outcomes: Ineligible outcome(s) reported
154	Tuberculosis, HIV and the association with transient hyperglycaemia in peri-urban South Africa	Kubjane M.; Berkowitz N.; Goliath R.; Levitt N.S.; Wilkinson R.J.; Oni T.	2019	Clinical infectious diseases : an official publication of the Infectious Diseases Society of America	https://dx.doi.org/10.1093/cid/ciz928	629445269	#200	Kubjane 2019	Outcomes: Ineligible outcome(s) reported
155	Etiology of Pulmonary Infections in Human Immunodeficiency Virus-infected Inpatients Using Sputum Multiplex Real-time Polymerase Chain Reaction	Maartens G.; Griesel R.; Dube F.; Nicol M.; Mendelson M.	2019	Clinical infectious diseases : an official publication of the Infectious Diseases Society of America	https://dx.doi.org/10.1093/cid/ciz332	628648570	#201	Maartens 2019	Exposure: Study not conducted in informal settlements
156	Potential of novel Mycobacterium tuberculosis infection phase-dependent antigens in the diagnosis of TB disease in a high burden setting	Chegou N.N.; Black G.F.; Loxton A.G.; Stanley K.; Essone P.N.; Klein M.R.; Parida S.K.; Kaufmann S.H.E.; Doherty T.M.; Friggen A.H.; Franken K.L.; Ottenhoff T.H.; Walzl G.	2012	BMC Infectious Diseases	https://dx.doi.org/10.1186/1471-2334-12-10	51827362	#203	Chegou 2012	Outcomes: Ineligible outcome(s) reported
157	Reasons for poor uptake of TB preventive therapy in South Africa	Baloyi D.P.; Anthony M.G.; Meyerson K.A.; Mazibuko S.; Wademan D.; Viljoen L.; Myburgh H.; du Preez K.; Osman M.; Hirsch-Moverman Y.; Charalambous S.; Hausler H.; Hesseling A.C.; Hoddinott G.	2022	Public Health Action	https://dx.doi.org/10.5588/pha.22.0030	2018803819	#206	Baloyi 2022	Outcomes: Ineligible outcome(s) reported
158	Comorbidity of mental ill-health in tuberculosis patients under treatment in a rural province of South Africa: a cross-sectional survey	Thungana Y.; Wilkinson R.; Zingela Z.	2022	BMJ Open	https://dx.doi.org/10.1136/bmjopen-2021-058013	2021617496	#207	Thungana 2022	Outcomes: Ineligible outcome(s) reported
159	INSTIs for the management of HIV-associated TB (INSIGHT study): a phase 2b study to evaluate the efficacy, safety and pharmacokinetics of a combination of bictegravir, emtricitabine and tenofovir alafenamide fumarate for the treatment of HIV-1 infection i	Naidoo A.; Dooley K.E.; Naidoo K.; Padayatchi N.; Yende-Zuma N.; Perumal R.; Dorse G.; Boodhram R.; Osuala E.C.	2022	BMJ Open	https://dx.doi.org/10.1136/bmjopen-2022-067765	2021323599	#208	Naidoo 2022	Outcomes: Ineligible outcome(s) reported
160	Re-evaluating the health impact and cost-effectiveness of tuberculosis preventive treatment for modern HIV cohorts on antiretroviral therapy: a modelling analysis using data from Tanzania	Zhu J.; Lyatuu G.; Sudfeld C.R.; Kiravu A.; Sando D.; Machumi L.; Minde J.; Chisonjela F.; Cohen T.; Menzies N.A.	2022	The Lancet Global Health	https://dx.doi.org/10.1016/S2214-109X%2822%2900372-2	2020629607	#209	Zhu 2022	Population: Study not conducted in SA
161	Undiagnosed comorbidities among individuals hospitalised with COVID-19 in South African public hospitals	Jassat W.; Mudara C.; Vika C.; Dryden M.; Masha M.; Arendse T.; Groome M.J.; Moultrie H.; Ismail F.; Mvusi L.; Singh S.; Sayed B.; Parker A.; Black J.; Potgieter S.; Cohen C.; Blumberg L.	2022	South African Medical Journal	https://dx.doi.org/10.7196/SAMJ.2022.v112i9.16417	2020563393	#210	Jassat 2022	Exposure: Study not conducted in informal settlements
162	Utilisation of village health workers' services tuberculosis screening in Lesotho	Thetsane R.M.; Mokhethi M.; Ramathebane M.; Leseba N.	2022	South African Family Practice	https://dx.doi.org/10.4102/safp.v64i1.5581	2018074096	#211	Thetsane 2022	Outcomes: Ineligible outcome(s) reported
163	Clinical review of the clinical necessity of lumbar punctures performed on adults at National District Hospital Emergency Department	Geldenhuys S.; Boltman C.; Steinberg W.J.; Botes J.; van Rooyen C.	2022	South African Family Practice	https://dx.doi.org/10.4102/safp.v64i1.5435	2017745319	#212	Geldenhuys 2022	Not related to TB
164	Implementing active surveillance for tuberculosis: The experiences of healthcare workers at four sites in two provinces in South Africa	Ajudua F.I.; Mash R.J.	2022	South African Family Practice	https://dx.doi.org/10.4102/safp.v64i1.5514	2017584694	#213	Ajudua 2022	Study design: Ineligible study design
165	The Utility of Length of Mining Service and Latency in Predicting Silicosis among Claimants to a Compensation Trust	Williams H.; Ehrlich R.; Barker S.; Kisting-Cairncross S.; Zungu M.; Yassi A.	2022	International Journal of Environmental Research and Public Health	https://dx.doi.org/10.3390/ijerph19063562	2015965959	#214	Williams 2022	Not related to TB
166	Economic evaluation of microbiological and host biomarker-based tests for the diagnosis of pleural tuberculosis in a high burden setting	Pooran A.; Randall P.; Meldau R.; Maine R.; Esmail A.	2022	Journal of Thoracic Disease	https://dx.doi.org/10.21037/jtd-22-106	2020555068	#215	Pooran 2022	Outcomes: Ineligible outcome(s) reported
167	Predominance of the Mycobacterium tuberculosis Beijing strain amongst children from a high tuberculosis burden township in South Africa	Shaik J.; Pillay M.; Moodley J.; Jeena P.	2022	Tuberculosis	https://dx.doi.org/10.1016/j.tube.2022.102250	2019962225	#216	Shaik 2022	Outcomes: Ineligible outcome(s) reported
168	Scaling up target regimens for tuberculosis preventive treatment in Brazil and South Africa: An analysis of costs and cost-effectiveness	Nsengiyumva N.P.; Campbell J.R.; Oxlade O.; Vesga J.F.; Lienhardt C.; Trajman A.; Falzon D.; Boon S.D.; Arinaminpathy N.; Schwartzman K.	2022	PLoS Medicine	https://dx.doi.org/10.1371/journal.pmed.1004032	2018800857	#217	Nsengiyumva 2022	Outcomes: Ineligible outcome(s) reported; Study design: Ineligible study design
169	Implementation of a Psychosocial Support Intervention for Adolescents on Antiretroviral Treatment: Challenges and Experiences from Ehlanzeni District, South Africa	Okonji E.F.; Wyk B.V.; Hughes G.D.; Mukumbang F.C.	2022	Journal of the International Association of Providers of AIDS Care	https://dx.doi.org/10.1177/23259582221121094	2018744993	#219	Okonji 2022	Outcomes: Ineligible outcome(s) reported
170	Cost-effectiveness of routine adolescent vaccination with an M72/AS01E-like tuberculosis vaccine in South Africa and India	Harris R.C.; Quaife M.; Weerasuriya C.; Gomez G.B.; Sumner T.; Bozzani F.; White R.G.	2022	Nature Communications	https://dx.doi.org/10.1038/s41467-022-28234-7	2014903807	#220	Harris 2022	Outcomes: Ineligible outcome(s) reported
171	Who's waiting for a school? Rates, socio-demographics, disability and referral profile of children with autism spectrum disorder awaiting school placement in the Western Cape Province of South Africa	Pillay S.; Duncan M.; de Vries P.J.	2022	Autism	https://dx.doi.org/10.1177/13623613211067324	2014806536	#221	Pillay 2022	Not related to TB
172	Significance of lymph node fine needle aspiration for the diagnosis of HIV-associated lymphoma in a low-resource setting	Vogt S.L.; Maloma L.; Xian R.R.; Ambinder R.F.; Philip V.; Patel M.; Martinson N.A.; Omar T.	2022	AIDS	https://dx.doi.org/10.1097/QAD.0000000000003261	2019490775	#222	Vogt 2022	Not related to TB
173	Global prevalence, treatment and outcome of tuberculosis and COVID-19 coinfection: A systematic review and meta-analysis (from November 2019 to March 2021)	Wang Q.; Guo S.; Wei X.; Dong Q.; Xu N.; Li H.; Zhao J.; Sun Q.	2022	BMJ Open	https://dx.doi.org/10.1136/bmjopen-2021-059396	2019424645	#223	Wang 2022	Outcomes: Ineligible outcome(s) reported
174	Safety evaluation of the single-dose Ad26. COV2.S vaccine among healthcare workers in the Sisonke study in South Africa: A phase 3b implementation trial	Takuva S.; Takalani A.; Seocharan I.; Yende-Zuma N.; Reddy T.; Engelbrecht I.; Faesen M.; Khuto K.; Whyte C.; Bailey V.; Trivella V.; Peter J.; Opie J.; Louw V.; Rowji P.; Jacobson B.; Groenewald P.; Dorrington R.E.; Laubscher R.; Bradshaw D.; Moultrie H.; Fairall L.; Sanne I.; Gail L.; Gray G.; Goga A.; Garrett N.; Brumskine W.; Naicker N.; Makhaza D.; Naicker V.; Naidoo L.; Spooner E.; Van Nieu…	2022	PLoS Medicine	https://dx.doi.org/10.1371/journal.pmed.1004024	2019418521	#224	Takuva 2022	Outcomes: Ineligible outcome(s) reported
175	Diabetes in the Western Cape, South Africa: A secondary analysis of the diabetes cascade database 2015 - 2020	Boake M.; Mash R.	2022	Primary Care Diabetes	https://dx.doi.org/10.1016/j.pcd.2022.05.011	2018669832	#225	Boake 2022	Outcomes: Ineligible outcome(s) reported
176	The global HIV response at 40	Wilson D.; Lan Cook A.W.; Shubber Z.	2022	African Journal of AIDS Research	https://dx.doi.org/10.2989/16085906.2022.2083975	2018352126	#226	Wilson 2022	Not related to TB
177	Causes of loss to follow-up from drug-resistant TB treatment in Khayelitsha, South Africa	Memani B.; Beko B.; Dumile N.; Mohr-Holland E.; Daniels J.; Sibanda B.; Damse Z.; Scott V.; von der Heyden E.; Pfaff C.; Reuter A.; Furin J.	2022	Public Health Action	https://dx.doi.org/10.5588/pha.21.0083	2017109696	#227	Memani 2022	Outcomes: Ineligible outcome(s) reported
178	Comorbidities in Black South Africans with established rheumatoid arthritis	Lala V.; Tikly M.; Musenge E.; Govind N.	2022	International Journal of Rheumatic Diseases	https://dx.doi.org/10.1111/1756-185X.14328	2016477008	#228	Lala 2022	Not related to TB
179	Prevalence and Determinants of Vitamin D Deficiency in 1825 Cape Town Primary Schoolchildren: A Cross-Sectional Study	Middelkoop K.; Walker N.; Stewart J.; Delport C.; Jolliffe D.A.; Nuttall J.; Coussens A.K.; Naude C.E.; Tang J.C.Y.; Fraser W.D.; Wilkinson R.J.; Bekker L.-G.; Martineau A.R.	2022	Nutrients	https://dx.doi.org/10.3390/nu14061263	2015965991	#229	Middelkoop 2022	Not related to TB
180	Global morbidity and mortality of central nervous system tuberculosis: a systematic review and meta-analysis	Navarro-Flores A.; Fernandez-Chinguel J.E.; Pacheco-Barrios N.; Soriano-Moreno D.R.; Pacheco-Barrios K.	2022	Journal of Neurology	https://dx.doi.org/10.1007/s00415-022-11052-8	2015307293	#230	Navarro-Flores 2022	Study design: Ineligible study design
181	Prescribing practices for presumptive TB among private general practitioners in South Africa: A cross-sectional, standardised patient study	Salomon A.; Boffa J.; Moyo S.; Chikovore J.; Sulis G.; Daniels B.; Kwan A.; Mkhombo T.; Wu S.; Pai M.; Daftary A.	2022	BMJ Global Health	https://dx.doi.org/10.1136/bmjgh-2021-007456	636958427	#231	Salomon 2022	Outcomes: Ineligible outcome(s) reported
182	Investing in late-stage clinical trials and manufacturing of product candidates for five major infectious diseases: a modelling study of the benefits and costs of investment in three middle-income countries	Schaferhoff M.; Zimmerman A.; Diab M.M.; Mao W.; Chowdhary V.; Gill D.; Karanja R.; Madikizela M.; Ogbuoji O.; Yamey G.	2022	The Lancet Global Health	https://dx.doi.org/10.1016/S2214-109X%2822%2900206-6	2018776661	#232	Schaferhoff 2022	Outcomes: Ineligible outcome(s) reported
183	Spatiotemporal urban water profiling for the assessment of environmental and public exposure to antimicrobials (antibiotics, antifungals, and antivirals) in the Eerste River Catchment, South Africa	Holton E.; Archer E.; Fidal J.; Kjeldsen T.; Wolfaardt G.; Kasprzyk-Hordern B.	2022	Environment International	https://dx.doi.org/10.1016/j.envint.2022.107227	2018067605	#235	Holton 2022	Not related to TB
184	"I'm suffering for food": Food insecurity and access to social protection for TB patients and their households in Cape Town, South Africa	Vanleeuw L.; Zembe-Mkabile W.; Atkins S.	2022	PLoS ONE	https://dx.doi.org/10.1371/journal.pone.0266356	2017880095	#236	Vanleeuw 2022	Study design: Ineligible study design
185	Mealtime challenges and food selectivity in children with autism spectrum disorder in South Africa	Adams S.N.; Verachia R.; Coutts K.	2022	South African Journal of Clinical Nutrition	https://dx.doi.org/10.1080/16070658.2021.1954794	2013411532	#237	Adams 2022	Not related to TB
186	Structural barriers to implementing recommended tuberculosis preventive treatment in primary care clinics in rural South Africa	Chandra D.K.; Moll A.P.; Altice F.L.; Didomizio E.; Andrews L.; Shenoi S.V.	2022	Global Public Health	https://dx.doi.org/10.1080/17441692.2021.1892793	2010636918	#238	Chandra 2022	Outcomes: Ineligible outcome(s) reported
187	Cumulative incidence of SARS-CoV-2 and associated risk factors among healthcare workers: A cross-sectional study in the Eastern Cape, South Africa	Stead D.; Adeniyi O.V.; Singata-Madliki M.; Abrahams S.; Batting J.; Jelliman E.; Parrish A.	2022	BMJ Open	https://dx.doi.org/10.1136/bmjopen-2021-058761	637527276	#239	Stead 2022	Exposure: Study not conducted in informal settlements
188	Aging with HIV: Increased Risk of HIV Comorbidities in Older Adults	Roomaney R.A.; van Wyk B.; Wyk V.P.	2022	International Journal of Environmental Research and Public Health	https://dx.doi.org/10.3390/ijerph19042359	2015714544	#240	Roomaney 2022	Not related to TB
189	A citywide, clonal outbreak of Pseudomonas aeruginosa	Opperman C.J.; Moodley C.; Lennard K.; Smith M.; Ncayiyana J.; Vulindlu M.; Gafoor M.; Govender N.; Ismail H.; Bamford C.; McCarthy K.M.; Nicol M.P.; Centner C.M.	2022	International Journal of Infectious Diseases	https://dx.doi.org/10.1016/j.ijid.2022.01.039	2016924602	#241	Opperman 2022	Not related to TB
190	Two months follow-up of patients with non-critical COVID-19 in Cape Town, South Africa	Mendelsohn A.S.; Nath N.; De Sa A.; von Pressentin K.B.	2022	South African Family Practice	https://dx.doi.org/10.4102/safp.v64i1.5429	2015673336	#243	Mendelsohn 2022	Not related to TB
191	Identifying Potential Factors Associated with High HIV viral load in KwaZulu-Natal, South Africa using Multiple Correspondence Analysis and Random Forest Analysis	Soogun A.O.; Kharsany A.B.M.; Zewotir T.; North D.; Ogunsakin R.E.	2022	BMC medical research methodology	https://dx.doi.org/10.1186/s12874-022-01625-6	638265879	#245	Soogun 2022	Not related to TB
192	Changing Spectrum of Childhood Pneumonia in the Era of Conjugate Vaccines	Zar H.J.	2022	Pediatric Pulmonology	https://dx.doi.org/10.1002/ppul.25961	638582100	#246	Zar 2022	Not related to TB
193	ACTIVATED MONOCYTES and MYOCARDIAL FIBROSIS among PERSONS with HIV in SOUTH AFRICA	Peterson T.; Shey M.; Masina N.; Wong L.-Y.; Shuldiner S.; Wolfson J.; Jermy S.; Saad H.; Singh A.; Lumbamba M.; Meintjes G.; Ntusi N.; Ntsekhe M.; Baker J.	2022	Topics in Antiviral Medicine		638148886	#247	Peterson 2022	Not related to TB
194	Global Tuberculosis Report 2020 - Reflections on the Global TB burden, treatment and prevention efforts	Chakaya J.; Khan M.; Ntoumi F.; Aklillu E.; Fatima R.; Mwaba P.; Kapata N.; Mfinanga S.; Hasnain S.E.; Katoto P.D.M.C.; Bulabula A.N.H.; Sam-Agudu N.A.; Nachega J.B.; Tiberi S.; McHugh T.D.; Abubakar I.; Zumla A.	2021	International Journal of Infectious Diseases	https://dx.doi.org/10.1016/j.ijid.2021.02.107	2011451649	#249	Chakaya 2021	Study design: Ineligible study design
195	The Etiology of Pneumonia in HIV-uninfected South African Children: Findings From the Pneumonia Etiology Research for Child Health (PERCH) Study	Moore D.P.; Baillie V.L.; Mudau A.; Wadula J.; Adams T.; Mangera S.; Verwey C.; Prosperi C.; Higdon M.M.; Haddix M.; Hammitt L.L.; Feikin D.R.; O'Brien K.L.; Deloria Knoll M.; Murdoch D.R.; Simoes E.A.F.; Madhi S.A.	2021	The Pediatric infectious disease journal	https://dx.doi.org/10.1097/INF.0000000000002650	636009013	#250	Moore 2021	Outcomes: Ineligible outcome(s) reported
196	The Etiology of Pneumonia in HIV-1-infected South African Children in the Era of Antiretroviral Treatment: Findings From the Pneumonia Etiology Research for Child Health (PERCH) Study	Moore D.P.; Baillie V.L.; Mudau A.; Wadula J.; Adams T.; Mangera S.; Verwey C.; Sipambo N.; Liberty A.; Prosperi C.; Higdon M.M.; Haddix M.; Hammitt L.L.; Feikin D.R.; O'Brien K.L.; Deloria Knoll M.; Murdoch D.R.; Simoes E.A.F.; Madhi S.A.	2021	The Pediatric infectious disease journal	https://dx.doi.org/10.1097/INF.0000000000002651	636008349	#251	Moore 2021	Not related to TB
197	Adaptation of WHO's generic tuberculosis patient cost instrument for a longitudinal study in Africa	Evans D.; van Rensburg C.; Govathson C.; Ivanova O.; Riess F.; Siroka A.; Sillah A.K.; Ntinginya N.E.; Jani I.; Sathar F.; Rosen S.; Sanne I.; Rachow A.; Lonnroth K.	2021	Global health action	https://dx.doi.org/10.1080/16549716.2020.1865625	634103343	#252	Evans 2021	Study design: Ineligible study design
198	A home-based care programme for rifampicin-resistant TB	Douglas-Jones B.; Mohr-Holland E.; Mema N.; Mathee S.; Mathews G.; Hurribance S.; Scott V.; Reuter A.; Furin J.; Pfaff C.	2021	International Journal of Tuberculosis and Lung Disease	https://dx.doi.org/10.5588/ijtld.21.0059	2013343051	#254	Douglas-Jones 2021	Outcomes: Ineligible outcome(s) reported
199	Evaluation of adherence monitoring system using evriMED with a differentiated response compared to standard of care among drug-sensitive TB patients in three provinces in South Africa: a protocol for a cluster randomised control trial	Maraba N.; Orrell C.; Chetty-Makkan C.M.; Velen K.; Mukora R.; Page-Shipp L.; Naidoo P.; Mbatha M.T.; Fielding K.L.; Charalambous S.	2021	Trials	https://dx.doi.org/10.1186/s13063-021-05337-y	2012327662	#256	Maraba 2021	Outcomes: Ineligible outcome(s) reported
200	Risk factors for poor engagement in drug-resistant tb care in South Africa: A systematic review	McNabb K.C.; Bergman A.; Farley J.E.	2021	Public Health Action	https://dx.doi.org/10.5588/pha.21.0007	2014221603	#257	McNabb 2021	Study design: Ineligible study design
201	Strengthening health systems to improve the value of tuberculosis diagnostics in South Africa: A cost and cost-effectiveness analysis	Foster N.; Cunnama L.; McCarthy K.; Ramma L.; Siapka M.; Sinanovic E.; Churchyard G.; Fielding K.; Grant A.D.; Cleary S.	2021	PLoS ONE	https://dx.doi.org/10.1371/journal.pone.0251547	2012060646	#258	Foster 2021	Study design: Ineligible study design
202	Accounting for misclassified and unknown cause of death data in vital registration systems for estimating trends in HIV mortality	Kyu H.H.; Jahagirdar D.; Cunningham M.; Walters M.; Brewer E.; Novotney A.; Wool E.; Dippennar I.; Sharara F.; Han C.; Balassyano S.; Bertolacci G.; Murray C.J.L.; Naghavi M.	2021	Journal of the International AIDS Society	https://dx.doi.org/10.1002/jia2.25791	2013819935	#259	Kyu 2021	Not related to TB
203	A systematic review of pharmacoeconomic evaluations on oral diarylquinoline-based treatment for drug-resistant tuberculosis: from high to low burden countries	Fekadu G.; Yao J.; You J.H.S.	2021	Expert Review of Pharmacoeconomics and Outcomes Research	https://dx.doi.org/10.1080/14737167.2021.1925111	2012868038	#261	Fekadu 2021	Study design: Ineligible study design
204	Perceived barriers to the uptake of health services among first-year university students in Johannesburg, South Africa	Musakwa N.O.; Bor J.; Nattey C.; Lonnermark E.; Nyasulu P.; Long L.; Evans D.	2021	PLoS ONE	https://dx.doi.org/10.1371/journal.pone.0245427	2010861250	#263	Musakwa 2021	Study design: Ineligible study design
205	Shedding light on tuberculosis deaths in children and adolescents	Chiang S.S.; Jenkins H.E.	2021	Pediatrics	https://dx.doi.org/10.1542/peds.2020-039404	2011883960	#264	Chiang 2021	Outcomes: Ineligible outcome(s) reported
206	Mortality in South African children and adolescents routinely treated for tuberculosis	Osman M.; du Preez K.; Seddon J.A.; Claassens M.M.; Dunbar R.; Dlamini S.S.; Welte A.; Naidoo P.; Hesseling A.C.	2021	Pediatrics	https://dx.doi.org/10.1542/peds.2020-032490	2011883944	#265	Osman 2021	Outcomes: Ineligible outcome(s) reported
207	Preexisting morbidity profile of women newly diagnosed with breast cancer in sub-Saharan Africa: African Breast Cancer-Disparities in Outcomes study	Ayeni O.A.; Norris S.A.; Joffe M.; Cubasch H.; Galukande M.; Zietsman A.; Parham G.; Adisa C.; Anele A.; Schuz J.; Anderson B.O.; Foerster M.; dos Santos Silva I.; McCormack V.A.	2021	International Journal of Cancer	https://dx.doi.org/10.1002/ijc.33387	2007422857	#266	Ayeni 2021	Outcomes: Ineligible outcome(s) reported
208	What could fair allocation of an efficacious COVID-19 vaccine look like in South Africa?	Moodley K.; Rossouw T.	2021	The Lancet Global Health	https://dx.doi.org/10.1016/S2214-109X%2820%2930474-5	2010065835	#267	Moodley 2021	Not related to TB
209	Cost-effectiveness of scaling up short course preventive therapy for tuberculosis among children across 12 countries	Jo Y.; Gomes I.; Flack J.; Salazar-Austin N.; Churchyard G.; Chaisson R.E.; Dowdy D.W.	2021	EClinicalMedicine	https://dx.doi.org/10.1016/j.eclinm.2020.100707	2010599536	#268	Jo 2021	Outcomes: Ineligible outcome(s) reported
210	Living conditions and respiratory health in Walmer Township and Wells Estate, Port Elizabeth, South Africa	Teare J.; Naicker N.; Swanepoel C.; Street R.; Mathee A.	2021	South African Medical Journal	https://dx.doi.org/10.7196/SAMJ.2021.v111i1.14655	2010383093	#269	Teare 2021	Outcomes: Ineligible outcome(s) reported
211	Space-time variations in child mortality in a rural South African population with high HIV prevalence (2000- 2014)	Tlou B.; Sartorius B.; Tanser F.	2021	Tropical Medicine and International Health	https://dx.doi.org/10.1111/tmi.13632	636199111	#270	Tlou 2021	Outcomes: Ineligible outcome(s) reported
212	COVID-19 in children and adolescents in South Africa: The impact of variant virus	Zar H.J.	2021	Pediatric Pulmonology	https://dx.doi.org/10.1002/ppul.25498	635467514	#271	Zar 2021	Not related to TB
213	An Ototoxicity Grading System Within a Mobile App (OtoCalc) for a Resource-Limited Setting to Guide Grading and Management of Drug-Induced Hearing Loss in Patients With Drug-Resistant Tuberculosis: Prospective, Cross-Sectional Case Series	Hollander C.; Joubert K.; Schellack N.	2020	JMIR mHealth and uHealth	https://dx.doi.org/10.2196/14036	630605984	#273	Hollander 2020	Study design: Ineligible study design
214	COVID deaths in South Africa: 99 days since South Africa's first death	Pillay-van Wyk V.; Bradshaw D.; Groenewald P.; Seocharan I.; Manda S.; Roomaney R.A.; Awotiwon O.; Nkwenika T.; Gray G.; Buthelezi S.S.; Mkhize Z.L.	2020	South African medical journal = Suid-Afrikaanse tydskrif vir geneeskunde		633943722	#274	Pillay-vanWyk 2020	Not related to TB
215	Community health worker motivation to perform systematic household contact tuberculosis investigation in a high burden metropolitan district in South Africa	Kigozi G.; Heunis C.; Engelbrecht M.	2020	BMC health services research	https://dx.doi.org/10.1186/s12913-020-05612-9	632910439	#275	Kigozi 2020	Outcomes: Ineligible outcome(s) reported
216	Burden of disease: A scoping review of HIV/AIDS and TB in occupational noise-induced hearing loss	Khoza-Shangase K.	2020	The South African journal of communication disorders = Die Suid-Afrikaanse tydskrif vir Kommunikasieafwykings	https://dx.doi.org/10.4102/sajcd.v67i2.669	631156383	#276	Khoza-Shangase 2020	Study design: Ineligible study design
217	Pre-treatment loss to follow-up among children with multidrug-resistant tuberculosis in South Africa, 2008-2010	Moore B.K.; Erasmus L.; Ershova J.; Smith S.E.; Ndjeka N.; Podewils L.J.	2020	PLoS ONE	https://dx.doi.org/10.1371/journal.pone.0230504	2005526375	#277	Moore 2020	Outcomes: Ineligible outcome(s) reported
218	The South African response to the pandemic	Abdool Karim S.S.	2020	New England Journal of Medicine	https://dx.doi.org/10.1056/NEJMc2014960	632024128	#278	AbdoolKarim 2020	Not related to TB
219	Redefining vulnerability in the era of COVID-19	The Lancet	2020	The Lancet	https://dx.doi.org/10.1016/S0140-6736%2820%2930757-1	2005456670	#279	TheLancet 2020	Study design: Ineligible study design
220	Treatment of advanced AIDS-associated Kaposi sarcoma in resource-limited settings: a three-arm, open-label, randomised, non-inferiority trial	Krown S.E.; Moser C.B.; MacPhail P.; Matining R.M.; Godfrey C.; Caruso S.R.; Hosseinipour M.C.; Samaneka W.; Nyirenda M.; Busakhala N.W.; Okuku F.M.; Kosgei J.; Hoagland B.; Mwelase N.; Oliver V.O.; Burger H.; Mngqibisa R.; Nokta M.; Campbell T.B.; Borok M.Z.; Moses A.; Kanyama C.; Mukwekwerere P.; Gudza I.; Chauwa F.; Ulaya G.; Kutto I.; Cheruiyot P.; Okello C.; Nakaganda A.; Koskei G.; Keter W.…	2020	The Lancet	https://dx.doi.org/10.1016/S0140-6736%2819%2933222-2	2005431493	#280	Krown 2020	Not related to TB
221	Opportunities from a new disease for an old threat: Extending COVID-19 efforts to address tuberculosis in South Africa	Loveday M.; Cox H.; Evans D.; Furin J.; Ndjeka N.; Osman M.; Naidoo K.	2020	South African Medical Journal	https://dx.doi.org/10.7196/SAMJ.2020.v110i12.15126	2010366419	#281	Loveday 2020	Study design: Ineligible study design
222	A clinical algorithm for same-day HIV treatment initiation in settings with high TB symptom prevalence in South Africa: The SLATE II individually randomized clinical trial	Maskew M.; Brennan A.T.; Fox M.P.; Vezi L.; Venter W.D.F.; Ehrenkranz P.; Rosen S.	2020	PLoS Medicine	https://dx.doi.org/10.1371/JOURNAL.PMED.1003226	2007821373	#282	Maskew 2020	Not related to TB
223	Comorbidity in context: Part 1. Medical considerations around HIV and tuberculosis during the COVID-19 pandemic in South Africa	Rossouw T.M.; Boswell M.T.; Nienaber A.G.; Moodley K.	2020	South African Medical Journal	https://dx.doi.org/10.7196/SAMJ.2020.V110I7.14856	2012302617	#285	Rossouw 2020	Study design: Ineligible study design
224	A policy and decision-making framework for South African doctors during the COVID-19 pandemic	Jones-Bonofiglio K.; Nortje N.	2020	South African Medical Journal	https://dx.doi.org/10.7196/SAMJ.2020.V110I7.14822	2012302613	#286	Jones-Bonofiglio 2020	Study design: Ineligible study design
225	Comorbidity in context: Part 2. Ethicolegal considerations around HIV and tuberculosis during the COVID-19 pandemic in South Africa	Rossouw T.M.; Nienaber A.G.; Boswell M.T.; Moodley K.	2020	South African Medical Journal	https://dx.doi.org/10.7196/SAMJ.2020.V110I7.14857	2012302603	#287	Rossouw 2020	Study design: Ineligible study design
226	COVID-19 and Pediatric Lung Disease: A South African Tertiary Center Experience	Gray D.M.; Davies M.-A.; Githinji L.; Levin M.; Mapani M.; Nowalaza Z.; Washaya N.; Yassin A.; Zampoli M.; Zar H.J.; Vanker A.	2020	Frontiers in Pediatrics	https://dx.doi.org/10.3389/fped.2020.614076	634091480	#288	Gray 2020	Study design: Ineligible study design
227	Mobile reporting of vaccine stock-levels in primary health care facilities in the Eastern Cape Province of South Africa: perceptions and experiences of health care workers	Iwu C.J.; Ngcobo N.; Cooper S.; Mathebula L.; Mangqalaza H.; Magwaca A.; Chikte U.; Wiysonge C.S.	2020	Human Vaccines and Immunotherapeutics	https://dx.doi.org/10.1080/21645515.2019.1700713	2004339526	#289	Iwu 2020	Not related to TB
228	Antibiotic procurement and abc analysis for a comprehensive primary health care clinic in the Eastern Cape Province, South Africa	Sharma S.; Tandlich R.; Docrat M.; Srinivas S.	2020	Southern African Journal of Infectious Diseases	https://dx.doi.org/10.4102/sajid.v35i1.134	2005695399	#290	Sharma 2020	Outcomes: Ineligible outcome(s) reported
229	Knowledge, attitudes and health-seeking behaviour among patients with tuberculosis: A cross-sectional study	Onyango P.A.; Goon D.T.; Mc' Deline Rala N.	2020	Open Public Health Journal	https://dx.doi.org/10.2174/1874944502013010739	2006053898	#291	Onyango 2020	Outcomes: Ineligible outcome(s) reported
230	Hope rises out of despair: Bedaquiline and linezolid for the treatment of drug-resistant TB	Furin J.; Akkerman O.W.	2020	International Journal of Tuberculosis and Lung Disease	https://dx.doi.org/10.5588/IJTLD.20.0379	2010105797	#292	Furin 2020	Study design: Ineligible study design
231	Living conditions and respiratory health in Walmer Township and Wells Estate, Port Elizabeth, South Africa	Teare J.; Naicker N.; Swanepoel C.; Street R.; Mathee A.	2020	South African Medical Journal	https://dx.doi.org/10.7196/SAMJ.2020.V111I1.14655	2010570694	#293	Teare 2020	Outcomes: Ineligible outcome(s) reported
232	"Knock Knock": a qualitative study exploring the experience of household contacts on home visits and their attitude towards people living with TB in South Africa	Sathar F.; Velen K.; Peterson M.; Charalambous S.; Chetty-Makkan C.M.	2020	BMC public health	https://dx.doi.org/10.1186/s12889-020-09150-1	632251313	#296	Sathar 2020	Outcomes: Ineligible outcome(s) reported
233	COVID-19 lockdowns in low- and middle-income countries: Success against COVID-19 at the price of greater costs	Madhi S.A.; Gray G.E.; Ismail N.; Izu A.; Mendelson M.; Cassim N.; Stevens W.; Venter F.	2020	South African medical journal = Suid-Afrikaanse tydskrif vir geneeskunde		632772238	#297	Madhi 2020	Not related to TB
234	Tuberculosis in the time of COVID-19: Quality of life and digital innovation	Visca D.; Tiberi S.; Pontali E.; Spanevello A.; Migliori G.B.	2020	European Respiratory Journal	https://dx.doi.org/10.1183/13993003.01998-2020	2007611466	#299	Visca 2020	Outcomes: Ineligible outcome(s) reported
235	COVID-19 and tuberculosis in South Africa: A dangerous combination	Boffa J.; Mhlaba T.; Sulis G.; Moyo S.; Sifumba Z.; Pai M.; Daftary A.	2020	South African Medical Journal	https://dx.doi.org/10.7196/SAMJ.2020.v110i5.14747	2005785797	#300	Boffa 2020	Study design: Ineligible study design
236	Occupational tuberculosis among laboratory workers in South Africa: Applying a surveillance system to strengthen prevention and control	Garnett J.; Jones D.; Chin G.; Spiegel J.M.; Yassi A.; Naicker N.	2020	International Journal of Environmental Research and Public Health	https://dx.doi.org/10.3390/ijerph17051462	2003849857	#301	Garnett 2020	Exposure: Study not conducted in informal settlements
237	TB and COVID - Public and private health sectors adapt to a new reality	Klinton J.S.; Oga-Omenka C.; Heitkamp P.	2020	Journal of Clinical Tuberculosis and Other Mycobacterial Diseases	https://dx.doi.org/10.1016/j.jctube.2020.100199	2008504193	#302	Klinton 2020	Study design: Ineligible study design
238	Cost-effectiveness of new MDR-TB regimens: Study protocol for the TB-PRACTECAL economic evaluation substudy	Sweeney S.; Gomez G.; Kitson N.; Sinha A.; Yatskevich N.; Staples S.; Moodliar R.; Motlhako S.; Maloma M.; Rassool M.; Ngubane N.; Ndlovu E.; Nyang'wa B.-T.	2020	BMJ Open	https://dx.doi.org/10.1136/bmjopen-2019-036599	633061685	#306	Sweeney 2020	Study design: Ineligible study design
239	The unanticipated costs of COVID-19 to South Africa's quadruple disease burden	Hofman K.; Madhi S.	2020	South African Medical Journal	https://dx.doi.org/10.7196/SAMJ.2020.v110i8.15125	2007386369	#307	Hofman 2020	Not related to TB
240	Medicinal uses of alien plants cultivated and managed in homegardens of Limpopo Province, South Africa	Semenya S.S.; Maroyi A.	2020	Medicinal Plants	https://dx.doi.org/10.5958/0975-6892.2020.00054.4	2005227509	#308	Semenya 2020	Not related to TB
241	How COVID-19 could benefit tuberculosis and HIV services in South Africa	Keene C.; Mohr-Holland E.; Cassidy T.; Scott V.; Nelson A.; Furin J.; Trivino-Duran L.	2020	The Lancet Respiratory Medicine	https://dx.doi.org/10.1016/S2213-2600%2820%2930311-8	2007636461	#310	Keene 2020	Study design: Ineligible study design
242	Clinical evolution, management and outcomes of patients with COVID-19 admitted at Tygerberg Hospital, Cape Town, South Africa: A research protocol	Allwood B.W.; Koegelenberg C.F.N.; Irusen E.; Lalla U.; Chothia Y.; Davids R.; Prozesky H.; Taljaard J.; Parker A.; Decloedt E.; Jordan P.; Lahri S.; Moosa R.; Schrueder N.; Du Toit R.; Viljoen A.; English R.; Ayele B.; Nyasulu P.	2020	BMJ Open	https://dx.doi.org/10.1136/bmjopen-2020-039455	632713752	#311	Allwood 2020	Not related to TB
243	Cost-effectiveness of post-treatment follow-up examinations and secondary prevention of tuberculosis in a high-incidence setting: a model-based analysis	Marx F.M.; Cohen T.; Menzies N.A.; Salomon J.A.; Theron G.; Yaesoubi R.	2020	The Lancet Global Health	https://dx.doi.org/10.1016/S2214-109X%2820%2930227-8	2007497641	#312	Marx 2020	Outcomes: Ineligible outcome(s) reported
244	COVID-19 and the uniqueness of South Africa	Zamparini J.; Venturas J.; Diana N.	2020	Southern African Journal of Infectious Diseases	https://dx.doi.org/10.4102/sajid.v35i1.208	2004560276	#314	Zamparini 2020	Not related to TB
245	The looming threat of bedaquiline resistance in tuberculosis	Chiang C.-Y.; Trebucq A.; Piubello A.; Rieder H.L.; Schwoebel V.; Van Deun A.	2020	European Respiratory Journal	https://dx.doi.org/10.1183/13993003.00718-2020	2006782266	#315	Chiang 2020	Outcomes: Ineligible outcome(s) reported
246	In the shadow of HIV & TB: A commentary on the COVID epidemic in South Africa	Bulled N.; Singer M.	2020	Global Public Health	https://dx.doi.org/10.1080/17441692.2020.1775275	2005291695	#316	Bulled 2020	Study design: Ineligible study design
247	Multimorbidity and cardiovascular disease: A perspective on low- And middle-income countries	Thienemann F.; Ntusi N.A.B.; Battegay E.; Mueller B.U.; Cheetham M.	2020	Cardiovascular Diagnosis and Therapy	https://dx.doi.org/10.21037/CDT.2019.09.09	2005953125	#319	Thienemann 2020	Not related to TB
248	COVID-19 Pandemic, a War to be Won: Understanding its Economic Implications for Africa	Ataguba J.E.	2020	Applied Health Economics and Health Policy	https://dx.doi.org/10.1007/s40258-020-00580-x	2004639228	#320	Ataguba 2020	Not related to TB
249	Influenza disease burden among potential target risk groups for immunization in South Africa, 2013-2015	Tempia S.; Walaza S.; Moyes J.; McMorrow M.L.; Cohen A.L.; Edoka I.; Fraser H.; Treurnicht F.K.; Hellferscee O.; Wolter N.; von Gottberg A.; McAnerney J.M.; Dawood H.; Variava E.; Cohen C.	2020	Vaccine	https://dx.doi.org/10.1016/j.vaccine.2020.04.045	2005795286	#321	Tempia 2020	Not related to TB
250	Closing the reporting gap for childhood tuberculosis in South Africa: Improving hospital referrals and linkages	du Preez K.; Schaaf H.S.; Dunbar R.; Swartz A.; Naidoo P.; Hesseling A.C.	2020	Public Health Action	https://dx.doi.org/10.5588/pha.19.0053	2004233429	#322	duPreez 2020	Outcomes: Ineligible outcome(s) reported
251	What are the current audiological practices for ototoxicity assessment and management in the South African healthcare context?	Khoza-Shangase K.; Masondo N.	2020	International Journal of Environmental Research and Public Health	https://dx.doi.org/10.3390/ijerph17072613	2004153419	#323	Khoza-Shangase 2020	Study design: Ineligible study design
252	Modelling of viral load dynamics and CD4 cell count progression in an antiretroviral naive cohort: Using a joint linear mixed and multistate Markov model	Dessie Z.G.; Zewotir T.; Mwambi H.; North D.	2020	BMC Infectious Diseases	https://dx.doi.org/10.1186/s12879-020-04972-1	631341108	#324	Dessie 2020	Not related to TB
253	PET/CT features of extrapulmonary tuberculosis at first clinical presentation: A cross-sectional observational 18F-FDG imaging study across six countries	Bomanji J.; Sharma R.; Mittal B.R.; Gambhir S.; Qureshy A.; Begum S.M.F.; Paez D.; Sathekge M.; Vorster M.; Saranovic D.S.; Pusuwan P.; Mann V.; Vinjamuri S.; Zumla A.; Pascual T.N.B.	2020	European Respiratory Journal	https://dx.doi.org/10.1183/13993003.01959-2019	2005231122	#326	Bomanji 2020	Outcomes: Ineligible outcome(s) reported
254	Deep Neck Space Infections: Changing Trends in Pediatric Versus Adult Patients	Maharaj S.; Mungul S.; Ahmed S.	2020	Journal of Oral and Maxillofacial Surgery	https://dx.doi.org/10.1016/j.joms.2019.11.028	2004531022	#327	Maharaj 2020	Not related to TB
255	Comorbidities between tuberculosis and common mental disorders: A scoping review of epidemiological patterns and person-centred care interventions from low-to-middle income and BRICS countries	Janse Van Rensburg A.; Dube A.; Curran R.; Ambaw F.; Murdoch J.; Bachmann M.; Petersen I.; Fairall L.	2020	Infectious Diseases of Poverty	https://dx.doi.org/10.1186/s40249-019-0619-4	630611636	#329	JanseVanRensburg 2020	Study design: Ineligible study design
256	"and the stick to fight TB is IPT": Perspectives on TPT implementation among senior nurses in Rural South Africa	Grammatico M.A.; Ahmed A.A.; Grau L.; Moll A.; Shenoi S.	2020	Open Forum Infectious Diseases	https://dx.doi.org/10.1093/ofid/ofaa439.1824	634732057	#330	Grammatico 2020	Outcomes: Ineligible outcome(s) reported
257	Prospective validation of the universal vital assessment (UVA) score to predict the in-hospital mortality of patients with acute illness admitted to a government district hospital in KwaZulu-Natal, South Africa	Ahmed A.A.; Ladines-Lim J.B.; Moore C.; Malinga S.; Moll A.; Eksteen F.J.; Shenoi S.	2020	Open Forum Infectious Diseases	https://dx.doi.org/10.1093/ofid/ofaa439.961	634732000	#331	Ahmed 2020	Exposure: Study not conducted in informal settlements
258	Socio-demographic contributors to health and safety of mine workers in South Africa	Pelders J.; Nelson G.	2019	Work (Reading, Mass.)	https://dx.doi.org/10.3233/WOR-192969	629449359	#332	Pelders 2019	Exposure: Study not conducted in informal settlements
259	Yield of systematic household contact investigation for tuberculosis in a high-burden metropolitan district of South Africa	Kigozi N.G.; Heunis J.C.; Engelbrecht M.C.	2019	BMC public health	https://dx.doi.org/10.1186/s12889-019-7194-2	628622773	#333	Kigozi 2019	Outcomes: Ineligible outcome(s) reported
260	Those Who Don't Return: Improving Efforts to Address Tuberculosis Among Former Miners in Southern Africa	Smith J.; Blom P.	2019	New solutions : a journal of environmental and occupational health policy : NS	https://dx.doi.org/10.1177/1048291119832082	627580534	#334	Smith 2019	Exposure: Study not conducted in informal settlements
261	Spatial structure of depression in South Africa: A longitudinal panel survey of a nationally representative sample of households	Cuadros D.F.; Tomita A.; Vandormael A.; Slotow R.; Burns J.K.; Tanser F.	2019	Scientific reports	https://dx.doi.org/10.1038/s41598-018-37791-1	626198352	#335	Cuadros 2019	Not related to TB
262	Impact of World Tuberculosis Day on digital awareness of tuberculosis: analyses using Google TrendsTM	Sgro A.; Ots R.; Brunetti E.	2019	The international journal of tuberculosis and lung disease : the official journal of the International Union against Tuberculosis and Lung Disease	https://dx.doi.org/10.5588/ijtld.18.0618	629162077	#337	Sgro 2019	Outcomes: Ineligible outcome(s) reported
263	Figures of the dead: A decade of tuberculosis mortality registrations in South Africa	Loveday M.; Mzobe Y.N.; Pillay Y.; Barron P.	2019	South African medical journal = Suid-Afrikaanse tydskrif vir geneeskunde	https://dx.doi.org/10.7196/SAMJ.2019.v109i10.14073	629654936	#338	Loveday 2019	Outcomes: Ineligible outcome(s) reported
264	A sex-stratified genome-wide association study of tuberculosis using a multi-ethnic genotyping array	Schurz H.; Kinnear C.J.; Gignoux C.; Wojcik G.; van Helden P.D.; Tromp G.; Henn B.; Hoal E.G.; Moller M.	2019	Frontiers in Genetics	https://dx.doi.org/10.3389/fgene.2018.00678	627170466	#339	Schurz 2019	Outcomes: Ineligible outcome(s) reported
265	HIV-attributable causes of death in the medical ward at the Chris Hani Baragwanath Hospital, South Africa	Black A.; Sitas F.; Chibrawara T.; Gill Z.; Kubanje M.; Williams B.	2019	PLoS ONE	https://dx.doi.org/10.1371/JOURNAL.PONE.0215596	2005577667	#340	Black 2019	Not related to TB
266	Fall history and associated factors among adults living with HIV-1 in the Cape Winelands, South Africa: An exploratory investigation	Berner K.; Strijdom H.; Faadiel Essop M.; Webster I.; Morris L.; Louw Q.	2019	Open Forum Infectious Diseases	https://dx.doi.org/10.1093/ofid/ofz401	630953614	#341	Berner 2019	Not related to TB
267	Neonatal, infant and child health in South Africa: Reflecting on the past towards a better future	Goga A.; Feucht U.D.; Zar H.J.; Vanker A.; Wiysonge C.S.; McKerrow N.; Wright C.Y.; Loveday M.; Odendaal W.; Ramokolo V.; Ramraj T.; Bamford L.; Green R.J.; Pillay Y.; Nannan N.	2019	South African Medical Journal	https://dx.doi.org/10.7196/SAMJ.2019.v109i11b.14301	2004577313	#342	Goga 2019	Study design: Ineligible study design
268	Burden of disease in South Africa: Protracted transitions driven by social pathologies	Bradshaw D.; Nannan N.; Pillay-Van Wyk V.; Laubscher R.; Groenewald P.; Dorrington R.E.	2019	South African Medical Journal	https://dx.doi.org/10.7196/SAMJ.2019.v109i11b.14273	2004577311	#343	Bradshaw 2019	Study design: Ineligible study design
269	Effects and determinants of tuberculosis drug stockouts in South Africa	Koomen L.E.M.; Burger R.; van Doorslaer E.K.A.	2019	BMC health services research	https://dx.doi.org/10.1186/s12913-019-3972-x	627222736	#344	Koomen 2019	Outcomes: Ineligible outcome(s) reported
270	Patient predictors of health-seeking behaviour for persons coughing for more than two weeks in high-burden tuberculosis communities: the case of the Western Cape, South Africa	Christian C.; Burger C.; Claassens M.; Bond V.; Burger R.	2019	BMC health services research	https://dx.doi.org/10.1186/s12913-019-3992-6	626779773	#345	Christian 2019	Outcomes: Ineligible outcome(s) reported
271	Feasibility of using point prevalence surveys to assess antimicrobial utilisation in public hospitals in South Africa: a pilot study and implications	Dlamini N.N.; Meyer J.C.; Kruger D.; Kurdi A.; Godman B.; Schellack N.	2019	Hospital practice (1995)	https://dx.doi.org/10.1080/21548331.2019.1592880	627295910	#346	Dlamini 2019	Exposure: Study not conducted in informal settlements
272	Disrupting a cycle of mistrust: A constructivist grounded theory study on patient-provider trust in TB care	Law S.; Daftary A.; Mitnick C.D.; Dheda K.; Menzies D.	2019	Social Science and Medicine	https://dx.doi.org/10.1016/j.socscimed.2019.112578	2003125552	#347	Law 2019	Study design: Ineligible study design
273	Tuberculosis infection control in a south african rural regional hospital emergency centre: Prioritisation for patients and healthcare workers	Scott S.A.; van Zyl Smit N.; Jenkins L.S.	2019	South African Medical Journal	https://dx.doi.org/10.7196/SAMJ.2019.v109i8.14039	2002345739	#348	Scott 2019	Outcomes: Ineligible outcome(s) reported
274	Prioritization of risk groups for influenza vaccination in resource limited settings - A case study from South Africa	McMorrow M.L.; Tempia S.; Walaza S.; Treurnicht F.K.; Ramkrishna W.; Azziz-Baumgartner E.; Madhi S.A.; Cohen C.	2019	Vaccine	https://dx.doi.org/10.1016/j.vaccine.2018.11.048	2001307003	#349	McMorrow 2019	Not related to TB
275	Cost-effectiveness of urine-based tuberculosis screening in hospitalised patients with HIV in Africa: a microsimulation modelling study	Reddy K.P.; Gupta-Wright A.; Fielding K.L.; Costantini S.; Zheng A.; Corbett E.L.; Yu L.; van Oosterhout J.J.; Resch S.C.; Wilson D.P.; Horsburgh C.R.; Wood R.; Alufandika-Moyo M.; Peters J.A.; Freedberg K.A.; Lawn S.D.; Walensky R.P.	2019	The Lancet Global Health	https://dx.doi.org/10.1016/S2214-109X%2818%2930436-4	2001482701	#350	Reddy 2019	Outcomes: Ineligible outcome(s) reported
276	Letter to the Editor-TB or not TB? That is the question	Chin A.; Chisala C.	2019	Heart Rhythm	https://dx.doi.org/10.1016/j.hrthm.2018.08.010	2001121496	#351	Chin 2019	Study design: Ineligible study design
277	Tuberculosis patients with higher levels of poverty face equal or greater costs of illness	Erlinger S.; Stracker N.; Hanrahan C.; Nonyane B.A.S.; Mmolawa L.; Tampi R.; Tucker A.; West N.; Lebina L.; Martinson N.A.; Dowdy D.	2019	International Journal of Tuberculosis and Lung Disease	https://dx.doi.org/10.5588/ijtld.18.0814	2003847717	#352	Erlinger 2019	Outcomes: Ineligible outcome(s) reported
278	Prevalence and risk factors of tuberculosis disease in South African correctional facilities in 2015	Jordan A.M.; Podewils L.J.; Castro K.G.; Zishiri V.; Charalambous S.	2019	International Journal of Tuberculosis and Lung Disease	https://dx.doi.org/10.5588/ijtld.18.0782	2003847716	#353	Jordan 2019	Exposure: Study not conducted in informal settlements
279	Advances in clinical trial design for development of new TB treatments-translating international tuberculosis treatment guidelines into national strategic plans: Experiences from Belarus, South Africa, and Vietnam	Brigden G.; Nhung N.V.; Skrahina A.; Ndjeka N.; Falzon D.; Zignol M.	2019	PLoS Medicine	https://dx.doi.org/10.1371/journal.pmed.1002896	2003797420	#354	Brigden 2019	Study design: Ineligible study design
280	Intensified household contact tracing, prevention and treatment support versus enhanced standard of care for contacts of tuberculosis cases in South Africa: Study protocol for a household cluster-randomised trial	MacPherson P.; Webb E.L.; Variava E.; Lala S.G.; Milovanovic M.; Ratsela A.; Lebina L.; Kinghorn A.; Martinson N.A.	2019	BMC Infectious Diseases	https://dx.doi.org/10.1186/s12879-019-4502-5	629657924	#355	MacPherson 2019	Outcomes: Ineligible outcome(s) reported
281	Chronic lung disease and a history of tuberculosis (Post-tuberculosis lung disease): Clinical features and in-hospital outcomes in a resource-limited setting with a high HIV burden	Mkoko P.; Naidoo S.; Mbanga L.C.; Nomvete F.; Muloiwa R.; Dlamini S.	2019	South African Medical Journal	https://dx.doi.org/10.7196/SAMJ.2019.v109i3.13366	2001617792	#357	Mkoko 2019	Outcomes: Ineligible outcome(s) reported
282	HIV prevalence and determinants of loss-to-follow-up in adolescents and young adults with tuberculosis in Cape Town	Mulongeni P.; Hermans S.; Caldwell J.; Bekker L.-G.; Wood R.; Kaplan R.	2019	PLoS ONE	https://dx.doi.org/10.1371/journal.pone.0210937	626232803	#358	Mulongeni 2019	Outcomes: Ineligible outcome(s) reported
283	Estimating age-mixing patterns relevant for the transmission of airborne infections	McCreesh N.; Morrow C.; Middelkoop K.; Wood R.; White R.G.	2019	Epidemics	https://dx.doi.org/10.1016/j.epidem.2019.03.005	2001715180	#361	McCreesh 2019	Not related to TB
284	Hotspots for transmission of extensively drug-resistant tuberculosis	Van Den Hof S.	2019	International Journal of Tuberculosis and Lung Disease	https://dx.doi.org/10.5588/ijtld.19.0272	2002709833	#362	VanDenHof 2019	Study design: Ineligible study design
285	Application of cerebrospinal fluid host protein biosignatures in the diagnosis of tuberculous meningitis in children from a high burden setting	Manyelo C.M.; Solomons R.S.; Snyders C.I.; Manngo P.M.; Mutavhatsindi H.; Kriel B.; Stanley K.; Walzl G.; Chegou N.N.	2019	Mediators of Inflammation	https://dx.doi.org/10.1155/2019/7582948	628630614	#363	Manyelo 2019	Outcomes: Ineligible outcome(s) reported
286	Cardiovascular risk prevalence in South Africans with drug-resistant tuberculosis: A cross-sectional study	Whitehouse E.R.; Perrin N.; Levitt N.; Hill M.; Farley J.E.	2019	International Journal of Tuberculosis and Lung Disease	https://dx.doi.org/10.5588/ijtld.18.0374	2002254643	#364	Whitehouse 2019	Outcomes: Ineligible outcome(s) reported
287	Maternal alcohol use during pregnancy in a general national population in South Africa	Peltzer K.; Pengpid S.	2019	South African Journal of Psychiatry	https://dx.doi.org/10.4102/sajpsychiatry.v25i0.1236	2002018412	#365	Peltzer 2019	Not related to TB
288	Screening and managing a low-risk pregnant population using continuous-wave Doppler ultrasound in a low-income population: A cohort analytical study	Nkosi S.; Makin J.; Hlongwane T.; Pattinson R.C.	2019	South African Medical Journal	https://dx.doi.org/10.7196/SAMJ.2019.v109i5.13611	2001995239	#366	Nkosi 2019	Not related to TB
289	When prevention is dangerous: Perceptions of isoniazid preventive therapy in Kwazulu-Natal, South Africa	Boffa J.; Mayan M.; Ndlovu S.; Fisher D.; Staples S.; Sauve R.; Williamson T.	2019	Public Health Action	https://dx.doi.org/10.5588/pha.18.0040	2001930499	#367	Boffa 2019	Study design: Ineligible study design
290	Pointof careHbA1c level fordiabetesmellitusmanagement andits accuracy among tuberculosis patients: A study in four countries	Huangfu P.; Laurence Y.V.; Alisjahbana B.; Ugarte-Gil C.; Riza A.-L.; Walzl G.; Ruslami R.; Moore D.A.J.; Ioana M.; McAllister S.; Ronacher K.; Koesoemadinata R.C.; Grint D.; Kerry S.; Coronel J.; Malherbe S.T.; Griffiths U.; Dockrell H.M.; Hill P.C.; Van Crevel R.; Pearson F.; Critchley J.A.	2019	International Journal of Tuberculosis and Lung Disease	https://dx.doi.org/10.5588/ijtld.18.0359	2001934599	#368	Huangfu 2019	Outcomes: Ineligible outcome(s) reported
291	Neurocognitive impairment risk among individuals with multiple drug-resistant tuberculosis and human immunodeficiency virus coinfection: Implications for systematic linkage to and retention of care in tuberculosis/human immunodeficiency virus treatment	Tomita A.; Ramlall S.; Naidu T.; Mthembu S.S.; Padayatchi N.; Burns J.K.	2019	Journal of Nervous and Mental Disease	https://dx.doi.org/10.1097/NMD.0000000000000962	627184052	#370	Tomita 2019	Outcomes: Ineligible outcome(s) reported
292	Epidemiology of non-traumatic spinal cord injury in Uganda: A single center, prospective study with MRI evaluation	Musubire A.K.; Meya D.B.; Katabira E.T.; Meyer A.C.L.; Bohjanen P.R.; Boulware D.R.; Minja F.	2019	BMC Neurology	https://dx.doi.org/10.1186/s12883-019-1236-3	625902042	#371	Musubire 2019	Not related to TB; Population: Study not conducted in SA
293	Outcomes of 626 echocardiographically guided pericardiocentesis: A retrospective, single centre, observational cohort study in a South African tertiary referral centre	Karamchand S.; Leisegang R.; Kyriakakis C.; Doubell A.	2019	Cardiovascular Journal of Africa		634620066	#372	Karamchand 2019	Not related to TB
294	The cost and impact of MDR-TB treatment guideline changes in South Africa	Masuku S.D.; Berhanu R.; Van Rensburg C.; Ndjeka N.; Rosen S.; Long L.; Evans D.; Nichols B.E.	2019	Topics in Antiviral Medicine		634220853	#373	Masuku 2019	Outcomes: Ineligible outcome(s) reported; Study design: Ineligible study design
295	Global disparities in prices of key medicines for multidrugresistant tuberculosis	Hill A.; Gotham D.	2019	Topics in Antiviral Medicine		634220808	#374	Hill 2019	Study design: Ineligible study design
296	Tb preventive therapy uptake is high with community art delivery in South Africa	Shapiro A.E.; Van Heerden A.; Van Rooyen H.; Schaafsma T.T.; Koole O.; Pillay D.; Baeten J.; Celum C.L.; Barnabas R.V.	2019	Topics in Antiviral Medicine		634220478	#375	Shapiro 2019	Outcomes: Ineligible outcome(s) reported
297	Evaluating community knowledge of tuberculosis and isoniazid preventative therapy in rural South Africa	Palacios C.F.; Kompala T.; Moll A.; Andrews L.; Shenoi S.	2019	American Journal of Tropical Medicine and Hygiene	https://dx.doi.org/10.4269/ajtmh.abstract2019	630644127	#376	Palacios 2019	Outcomes: Ineligible outcome(s) reported
298	Vaccines to prevent childhood pneumonia: Impact on child health	Zar H.J.	2019	Pediatric Pulmonology	https://dx.doi.org/10.1002/ppul.24370	628710320	#377	Zar 2019	Not related to TB
299	Human immunodeficiency virus infection and older adults: A retrospective single-site cohort study from Johannesburg, South Africa	Butler I.; MacLeod W.; Majuba P.P.; Tipping B.	2018	Southern African Journal of HIV Medicine	https://dx.doi.org/10.4102/SAJHIVMED.V19I1.838	2014623142	#380	Butler 2018	Exposure: Study not conducted in informal settlements
300	An assessment of the isoniazid preventive therapy programme for children in a busy primary healthcare clinic in Nelson Mandela Bay Health District, Eastern Cape Province, South Africa	Black F.; Amien F.; Shea J.	2018	South African Medical Journal	https://dx.doi.org/10.7196/SAMJ.2018.v108i3.12639	621154667	#381	Black 2018	Outcomes: Ineligible outcome(s) reported
301	The usefulness of routine histological examination of appendicectomy specimens in a South African tertiary centre	Jolayemi O.O.; Moodley N.B.; Kong V.Y.; Tlou B.; Bruce J.L.; Clarke D.L.	2018	South African Medical Journal	https://dx.doi.org/10.7196/SAMJ.2018.v108i4.12759	621511038	#382	Jolayemi 2018	Not related to TB
302	An explanation for the low proportion of tuberculosis that results from transmission between household and known social contacts	McCreesh N.; White R.G.	2018	Scientific reports	https://dx.doi.org/10.1038/s41598-018-23797-2	629306639	#383	McCreesh 2018	Exposure: Study not conducted in informal settlements
303	TB epidemiology: where are the young women? Know your tuberculosis epidemic, know your response	Perumal R.; Naidoo K.; Padayatchi N.	2018	BMC public health	https://dx.doi.org/10.1186/s12889-018-5362-4	625991795	#384	Perumal 2018	Study design: Ineligible study design
304	Hepatotoxicity during isoniazid preventive therapy and antiretroviral therapy in people living with HIV with severe immunosuppression: A secondary analysis of a multi-country open-label randomized controlled clinical trial	Ngongondo M.; Miyahara S.; Hughes M.D.; Sun X.; Bisson G.P.; Gupta A.; Kumwenda J.; Lavenberg J.A.; Torres T.S.; Nyirenda M.; Kidonge K.K.; Hosseinipour M.C.	2018	Journal of Acquired Immune Deficiency Syndromes	https://dx.doi.org/10.1097/QAI.0000000000001641	628721355	#385	Ngongondo 2018	Outcomes: Ineligible outcome(s) reported
305	Collaborative care for the detection and management of depression among adults receiving antiretroviral therapy in South Africa: Study protocol for the CobALT randomised controlled trial	Fairall L.; Petersen I.; Zani B.; Folb N.; Georgeu-Pepper D.; Selohilwe O.; Petrus R.; Mntambo N.; Bhana A.; Lombard C.; Bachmann M.; Lund C.; Hanass-Hancock J.; Chisholm D.; McCrone P.; Carmona S.; Gaziano T.; Levitt N.; Kathree T.; Thornicroft G.	2018	Trials	https://dx.doi.org/10.1186/s13063-018-2517-7	621340396	#386	Fairall 2018	Not related to TB
306	Household context and psychosocial impact of childhood multidrug-resistant tuberculosis in KwaZulu-Natal, South Africa	Loveday M.; Sunkari B.; Master I.; Daftary A.; Mehlomakulu V.; Hlangu S.; Marais B.J.	2018	International Journal of Tuberculosis and Lung Disease	https://dx.doi.org/10.5588/ijtld.17.0371	619957461	#387	Loveday 2018	Outcomes: Ineligible outcome(s) reported
307	The Persistent Challenge of Advanced HIV Disease and AIDS in the Era of Antiretroviral Therapy	Calmy A.; Ford N.; Meintjes G.	2018	Clinical Infectious Diseases	https://dx.doi.org/10.1093/cid/cix1138	621195898	#388	Calmy 2018	Not related to TB
308	Steady state pharmacokinetics of cycloserine in patients on terizidone for multidrug-resistant tuberculosis	Court R.; Wiesner L.; Stewart A.; De Vries N.; Harding J.; Maartens G.; Gumbo T.; McIlleron H.	2018	International Journal of Tuberculosis and Lung Disease	https://dx.doi.org/10.5588/ijtld.17.0475	619957433	#391	Court 2018	Outcomes: Ineligible outcome(s) reported
309	An intervention to optimise the delivery of integrated tuberculosis and HIV services at primary care clinics: results of the MERGE cluster randomised trial	Kufa T.; Fielding K.L.; Hippner P.; Kielmann K.; Vassall A.; Churchyard G.J.; Grant A.D.; Charalambous S.	2018	Contemporary Clinical Trials	https://dx.doi.org/10.1016/j.cct.2018.07.013	2000984591	#392	Kufa 2018	Outcomes: Ineligible outcome(s) reported
310	Spatial clustering of drug-resistant tuberculosis in Hlabisa subdistrict, KwaZulu-Natal, 2011-2015	Smith C.M.; Lessells R.; Grant A.D.; Herbst K.; Tanser F.	2018	International Journal of Tuberculosis and Lung Disease	https://dx.doi.org/10.5588/ijtld.17.0457	621568251	#393	Smith 2018	Outcomes: Ineligible outcome(s) reported
311	Geospatial distribution of Mycobacterium tuberculosis genotypes in Africa	Chihota V.N.; Niehaus A.; Streicher E.M.; Wang X.; Sampson S.L.; Mason P.; Kallenius G.; Mfinanga S.G.; Pillay M.; Klopper M.; Kasongo W.; Behr M.A.; Gey van Pittius N.C.; Van Helden P.D.; Couvin D.; Rastogi N.; Warren R.M.	2018	PLoS ONE	https://dx.doi.org/10.1371/journal.pone.0200632	623282123	#394	Chihota 2018	Exposure: Study not conducted in informal settlements
312	Tackling injustices of occupational lung disease acquired in South African mines: Recent developments and ongoing challenges	Kistnasamy B.; Yassi A.; Yu J.; Spiegel S.J.; Fourie A.; Barker S.; Spiegel J.M.	2018	Globalization and Health	https://dx.doi.org/10.1186/s12992-018-0376-3	622745397	#395	Kistnasamy 2018	Outcomes: Ineligible outcome(s) reported
313	HIV-infections and AIDS: A comparison between Sub-Saharan Africa and Germany	Kolenda K.-D.	2018	Internistische Praxis		2003439493	#397	Kolenda 2018	Not related to TB
314	The effect of partner HIV status on motivation to take antiretroviral and isoniazid preventive therapies: a conjoint analysis	Kim H.-Y.; Hanrahan C.F.; Dowdy D.W.; Martinson N.; Golub J.; Bridges J.F.P.	2018	AIDS Care - Psychological and Socio-Medical Aspects of AIDS/HIV	https://dx.doi.org/10.1080/09540121.2018.1455958	621470144	#398	Kim 2018	Not related to TB
315	Cost-effectiveness of universal isoniazid preventive therapy among HIV-infected pregnant women in South Africa	Kim H-Y.; Hanrahan C.F.; Martinson N.; Golub J.E.; Dowdy D.W.	2018	International Journal of Tuberculosis and Lung Disease	https://dx.doi.org/10.5588/ijtld.18.0370	625986620	#399	KimH-Y 2018	Outcomes: Ineligible outcome(s) reported
316	A new era for global tuberculosis: Holding leaders accountable for promises	Chakaya J.; Castro J.L.; Jensen P.M.; Fujiwara P.I.	2018	International Journal of Tuberculosis and Lung Disease	https://dx.doi.org/10.5588/ijtld.18.0702	625986298	#400	Chakaya 2018	Study design: Ineligible study design
317	The impact of anti-retroviral therapy on tuberculosis detection at the national level in South Africa	McLaren Z.M.; Sharp A.; Brouwer E.; Nanoo A.	2018	American Journal of Tropical Medicine and Hygiene	https://dx.doi.org/10.4269/ajtmh.17-0530	625420115	#401	McLaren 2018	Outcomes: Ineligible outcome(s) reported
318	Can routine inpatient mortality data improve hiv mortality estimates? Inpatient mortality at an urban hospital in south africa	Long L.C.; Evans D.H.; Rosen S.; Sauls C.; Brennan A.T.; Sanne I.M.; Fox M.P.	2018	South African Medical Journal	https://dx.doi.org/10.7196/SAMJ.2018.v108i10.13002	624310639	#405	Long 2018	Not related to TB
319	Tuberculosis mortality by occupation in South Africa, 2011-2015	Kootbodien T.; Wilson K.; Tlotleng N.; Ntlebi V.; Made F.; Rees D.; Naicker N.	2018	International Journal of Environmental Research and Public Health	https://dx.doi.org/10.3390/ijerph15122756	625323716	#406	Kootbodien 2018	Outcomes: Ineligible outcome(s) reported
320	Provision of guideline-based care for drug-resistant tuberculosis in South Africa: Level of concordance between prescribing practices and guidelines	Van De Water B.J.; Silva S.G.; Bettger J.P.; Humphreys J.; Cunningham C.K.; Farley J.E.	2018	PLoS ONE	https://dx.doi.org/10.1371/journal.pone.0203749	624750708	#407	VanDeWater 2018	Outcomes: Ineligible outcome(s) reported
321	BOLD in Africa: What has it taught us?	Burney P.	2018	African Journal of Respiratory Medicine		625573793	#408	Burney 2018	Not related to TB
322	TB in Africa: Are we winning the battle?	Dheda K.	2018	African Journal of Respiratory Medicine		625573429	#409	Dheda 2018	Study design: Ineligible study design
323	Review of children with Takayasu's arteritis at a Southern African tertiary care centre	Cilliers A.M.; Adams P.E.; Ntsinjana H.; Kala U.	2018	Cardiology in the Young	https://dx.doi.org/10.1017/S1047951118000938	622948594	#410	Cilliers 2018	Outcomes: Ineligible outcome(s) reported
324	Bedaquiline- versus injectable-containing drug-resistant tuberculosis regimens: a cost-effectiveness analysis	Ionescu A.-M.; Mpobela Agnarson A.; Kambili C.; Metz L.; Kfoury J.; Wang S.; Williams A.; Singh V.; Thomas A.	2018	Expert Review of Pharmacoeconomics and Outcomes Research	https://dx.doi.org/10.1080/14737167.2018.1507821	623655773	#412	Ionescu 2018	Study design: Ineligible study design
325	The global tuberculosis epidemic and progress in care, prevention, and research: an overview in year 3 of the End TB era	Floyd K.; Glaziou P.; Zumla A.; Raviglione M.	2018	The Lancet Respiratory Medicine	https://dx.doi.org/10.1016/S2213-2600%2818%2930057-2	2000570572	#413	Floyd 2018	Study design: Ineligible study design
326	The socioeconomic profile of alcohol-attributable mortality in South Africa: A modelling study	Probst C.; Parry C.D.H.; Wittchen H.-U.; Rehm J.	2018	BMC Medicine	https://dx.doi.org/10.1186/s12916-018-1080-0	622669116	#414	Probst 2018	Outcomes: Ineligible outcome(s) reported
327	Lopinavir serum concentrations of critically ill infants: a pharmacokinetic investigation in South Africa	Schultheiss M.; Kling S.; Lenker U.; von Bibra M.; Rosenkranz B.; Klinker H.	2018	Medical Microbiology and Immunology	https://dx.doi.org/10.1007/s00430-018-0550-5	622951409	#416	Schultheiss 2018	Not related to TB
328	The rise and fall of mortality inequality in South Africa in the HIV era	Haal K.; Smith A.; van Doorslaer E.	2018	SSM - Population Health	https://dx.doi.org/10.1016/j.ssmph.2018.06.007	2000973395	#417	Haal 2018	Not related to TB
329	Paediatric asthma in South Africa: A case of hunger in times of plenty	Masekela R.	2018	South African Medical Journal	https://dx.doi.org/10.7196/SAMJ.2018.v108i7.13387	622793756	#418	Masekela 2018	Not related to TB
330	Child and adolescent mental health policy in South Africa: History, current policy development and implementation, and policy analysis	Mokitimi S.; Schneider M.; de Vries P.J.	2018	International Journal of Mental Health Systems	https://dx.doi.org/10.1186/s13033-018-0213-3	622684717	#419	Mokitimi 2018	Not related to TB
331	Risk factors and co-morbidities associated with changes in renal function among antiretroviral treatment-naive adults in South Africa: A chart review	Assaram S.; Mashamba-Thompson T.P.; Magula N.P.	2018	Southern African Journal of HIV Medicine	https://dx.doi.org/10.4102/sajhivmed.v19i1.770	622352142	#420	Assaram 2018	Study design: Ineligible study design
332	Mobile phone access and comfort: Implications for HIV and tuberculosis care in India and South Africa	Cox S.N.; Elf J.; Lokhande R.; Ogale Y.P.; DiAndreth L.; Dupuis E.; Milovanovic M.; Mpongose N.; Martinson N.; Mave V.; Suryavanshi N.; Gupta A.; Golub J.E.; Mathad J.S.	2018	Open Forum Infectious Diseases	https://dx.doi.org/10.1093/ofid/ofy210.438	629443312	#421	Cox 2018	Outcomes: Ineligible outcome(s) reported
333	Tuberculosis remains the leading cause of death attributed to smoking in South Africa: Results from the South African death certificate study	Groenewald P.; Laubscher R.; Van Wyck V.P.; Msemburi W.; Bradshaw D.; Sitas F.	2018	Tobacco Induced Diseases	https://dx.doi.org/10.18332/tid/84203	627399393	#422	Groenewald 2018	Not related to TB
334	International advanced pharmacy practice experiences (APPE) in southern Africa: A focus on sustainable pharmaceutical care and public health interventions	Crumitie A.; Law M.; Drame I.; Mushipe S.; Fomundam H.	2018	JACCP Journal of the American College of Clinical Pharmacy	https://dx.doi.org/10.1002/jac5.1059	625879875	#423	Crumitie 2018	Study design: Ineligible study design
335	COST-EFFECTIVENESS OF BEDAQUILINE VERSUS INJECTABLE STANDARD-OF-CARE AGENTS FOR THE TREATMENT OF DRUG-RESISTANT TUBERCULOSIS (DR-TB) IN RUSSIA, INDIA, AND SOUTH AFRICA: BREAKTHROUGH INNOVATION DRIVING DOWN COST OF TREATMENT SUCCESS	Ionescu A.; Agnarson M.A.; Kambili C.; Kfoury J.; Steven W.; Singh V.; Williams A.; Thomas A.	2018	Value in Health	https://dx.doi.org/10.1016/j.jval.2018.09.2439	2001402724	#424	Ionescu 2018	Outcomes: Ineligible outcome(s) reported
336	Pregnancy exposure registry/birth defects surveillance programme in the Western Cape, South Africa: A model for low- and middle-income countries	Kalk E.; Mehta U.; Slogrove A.; Jacob N.; Myer L.; Davies M.-A.; Boulle A.	2018	Drug Safety	https://dx.doi.org/10.1007/s40264-018-0719-2	624548362	#425	Kalk 2018	Not related to TB
337	Drug susceptibility testing, HIV-coinfection and outcomes in patients treated for tuberculosis in low- and middleincome settings	Zurcher K.; Ballif M.; Fenner L.; Borrell S.; Keller P.M.; Gnokoro J.; Yotebieng M.; Diero L.; Carter E.J.; Rockwood N.; Wilkinson R.J.; Cox H.; Ezati N.; Abimiku A.G.; Collantes J.L.; Avihingsanon A.; Kawkitinarong K.; Reinhard M.; Homke R.; Huebner R.; Bottger E.C.; Gagneux S.; Egger M.	2018	Journal of the International AIDS Society	https://dx.doi.org/10.1002/jia2.25148	623485901	#426	Zurcher 2018	Outcomes: Ineligible outcome(s) reported
338	Prospective validation of three-gene whole blood diagnostic for active tuberculosis predicts disease progression and response to treatment	Warsinske H.; Croda J.; Liu A.B.; Sweeney T.E.; Patil S.; Andrews J.; Khatri P.	2018	American Journal of Respiratory and Critical Care Medicine		622967557	#427	Warsinske 2018	Exposure: Study not conducted in informal settlements
339	Vaccines to prevent pneumonia: Impact and outcomes on burden of disease in low and middle income countries	Zar H.J.	2018	Pediatric Pulmonology	https://dx.doi.org/10.1002/ppul.24030	622933981	#428	Zar 2018	Not related to TB
340	Cost-effectiveness of urine TB screening for hospitalized people with HIV in Africa	Reddy K.P.; Gupta-Wright A.; Fielding K.; Costantini S.; Zheng A.; Corbett E.L.; Yu L.; Van Oosterhout J.J.; Resch S.C.; Wilson D.K.; Horsburgh C.R.; Wood R.; Freedberg K.; Lawn S.D.; Walensky R.P.	2018	Topics in Antiviral Medicine		621729151	#429	Reddy 2018	Exposure: Study not conducted in informal settlements
341	Shorter regimens for multidrug-resistant tuberculosis should also be applicable in Europe	Heldal E.; van Deun A.; Chiang C.-Y.; Rieder H.L.	2017	European Respiratory Journal	https://dx.doi.org/10.1183/13993003.00463-2017	2015959209	#431	Heldal 2017	Population: Study not conducted in SA
342	Non-communicable disease syndemics: poverty, depression, and diabetes among low-income populations	Mendenhall E.; Kohrt B.A.; Norris S.A.; Ndetei D.; Prabhakaran D.	2017	The Lancet	https://dx.doi.org/10.1016/S0140-6736%2817%2930402-6	614689603	#432	Mendenhall 2017	Study design: Ineligible study design
343	Beyond clinical trials: Cross-sectional associations of combination antiretroviral therapy with reports of multiple symptoms and non-adherence among adolescents in South Africa	Natukunda H.P.M.; Cluver L.D.; Toska E.; Musiime V.; Yakubovich A.R.	2017	South African Medical Journal	https://dx.doi.org/10.7196/SAMJ.2017.v107i11.12405	619121889	#433	Natukunda 2017	Not related to TB
344	Geographical maldistribution of surgical resources in South Africa: A review of the number of hospitals, hospital beds and surgical beds	Dell A.J.; Kahn D.	2017	South African Medical Journal	https://dx.doi.org/10.7196/SAMJ.2017.v107i12.12539	619528212	#434	Dell 2017	Not related to TB
345	Assessing worldwide research productivity on tuberculosis over a 40-year period: A bibliometric analysis	Ortiz-Martinez Y.	2017	Indian Journal of Tuberculosis	https://dx.doi.org/10.1016/j.ijtb.2017.02.003	614695659	#435	Ortiz-Martinez 2017	Study design: Ineligible study design
346	Global health from the outside: The promise of place-based research	Neely A.H.; Nading A.M.	2017	Health and Place	https://dx.doi.org/10.1016/j.healthplace.2017.03.001	614715465	#436	Neely 2017	Study design: Ineligible study design
347	Incremental Cost Effectiveness of Bedaquiline for the Treatment of Rifampicin-Resistant Tuberculosis in South Africa: Model-Based Analysis	Schnippel K.; Firnhaber C.; Conradie F.; Ndjeka N.; Sinanovic E.	2018	Applied Health Economics and Health Policy	https://dx.doi.org/10.1007/s40258-017-0352-8	618604636	#437	Schnippel 2018	Outcomes: Ineligible outcome(s) reported; Study design: Ineligible study design
348	The spectrum and outcome of surgical sepsis in pietermaritzburg, South Africa	Green S.; Kong V.Y.; Clarke D.L.; Sartorius B.; Odendaal J.; Bruce J.L.; Laing G.L.; Brysiewicz P.; Bekker W.; Harknett E.	2017	South African Medical Journal	https://dx.doi.org/10.7196/SAMJ.2017.v107i2.11339	614389395	#438	Green 2017	Not related to TB
349	An econometric method for estimating population parameters from non-random samples: An application to clinical case finding	Burger R.P.; McLaren Z.M.	2017	Health Economics (United Kingdom)	https://dx.doi.org/10.1002/hec.3547	618043042	#439	Burger 2017	Outcomes: Ineligible outcome(s) reported
350	High laboratory cost predicted per tuberculosis case diagnosed with increased case finding without a triage strategy	Dunbar R.; Naidoo P.; Beyers N.; Langley I.	2017	International Journal of Tuberculosis and Lung Disease	https://dx.doi.org/10.5588/ijtld.17.0156	617995588	#440	Dunbar 2017	Study design: Ineligible study design
351	Towards understanding the drivers of policy change: A case study of infection control policies for multi-drug resistant tuberculosis in South Africa	Saidi T.; Salie F.; Douglas T.S.	2017	Health Research Policy and Systems	https://dx.doi.org/10.1186/s12961-017-0203-y	616480030	#442	Saidi 2017	Study design: Ineligible study design
352	Treatment guidelines and early loss from care for people living with HIV in Cape Town, South Africa: A retrospective cohort study	Katz I.T.; Kaplan R.; Fitzmaurice G.; Leone D.; Bangsberg D.R.; Bekker L.-G.; Orrell C.	2017	PLoS Medicine	https://dx.doi.org/10.1371/journal.pmed.1002434	619520783	#443	Katz 2017	Not related to TB
353	Mapping sites of high TB transmission risk: Integrating the shared air and social behaviour of TB cases and adolescents in a South African township	Patterson B.; Morrow C.D.; Kohls D.; Deignan C.; Ginsburg S.; Wood R.	2017	Science of the Total Environment	https://dx.doi.org/10.1016/j.scitotenv.2017.01.026	614129454	#444	Patterson 2017	Outcomes: Ineligible outcome(s) reported
354	Impact of isoniazid preventive therapyonthe evaluation of longterm effectiveness of infant MVA85A vaccination	Bunyasi E.W.; Luabeya A.K.K.; Tameris M.; Geldenhuys H.; Mulenga H.; Landry B.S.; Scriba T.J.; Schmidt B.-M.; Hanekom W.A.; Mahomed H.; Mcshane H.; Hatherill M.	2017	International Journal of Tuberculosis and Lung Disease	https://dx.doi.org/10.5588/ijtld.16.0709	616962922	#446	Bunyasi 2017	Outcomes: Ineligible outcome(s) reported
355	Examples of bedaquiline introduction for the management of multidrug-resistant tuberculosis in five countries	Guglielmetti L.; Hewison C.; Avaliani Z.; Hughes J.; Kiria N.; Lomtadze N.; Ndjeka N.; Setkina S.; Shabangu A.; Sikhondze W.; Skrahina A.; Veziris N.; Furin J.	2017	International Journal of Tuberculosis and Lung Disease	https://dx.doi.org/10.5588/ijtld.16.0493	614843715	#447	Guglielmetti 2017	Outcomes: Ineligible outcome(s) reported
356	Progress and prospects for the control of HIV and tuberculosis in South Africa: a dynamical modelling study	Williams B.G.; Gupta S.; Wollmers M.; Granich R.	2017	The Lancet Public Health	https://dx.doi.org/10.1016/S2468-2667%2817%2930066-X	615342436	#448	Williams 2017	Exposure: Study not conducted in informal settlements
357	Availability and quality of routine morbidity data: Review of studies in South Africa	Roomaney R.A.; Pillay-Van Wyk V.; Awotiwon O.F.; Nicol E.; Joubert J.D.; Bradshaw D.; Hanmer L.A.	2017	Journal of the American Medical Informatics Association	https://dx.doi.org/10.1093/jamia/ocw075	624552516	#449	Roomaney 2017	Not related to TB; Study design: Ineligible study design
358	Catastrophic costs potentially averted by tuberculosis control in India and South Africa: a modelling study	Verguet S.; Riumallo-Herl C.; Gomez G.B.; Menzies N.A.; Houben R.M.G.J.; Sumner T.; Lalli M.; White R.G.; Salomon J.A.; Cohen T.; Foster N.; Chatterjee S.; Sweeney S.; Baena I.G.; Lonnroth K.; Weil D.E.; Vassall A.	2017	The Lancet Global Health	https://dx.doi.org/10.1016/S2214-109X%2817%2930341-8	620761764	#451	Verguet 2017	Outcomes: Ineligible outcome(s) reported
359	The association between tuberculosis and the development of insulin resistance in adults with pulmonary tuberculosis in the Western sub-district of the Cape Metropole region, South Africa: A combined cross-sectional, cohort study	Philips L.; Visser J.; Nel D.; Blaauw R.	2017	BMC Infectious Diseases	https://dx.doi.org/10.1186/s12879-017-2657-5	617923404	#452	Philips 2017	Outcomes: Ineligible outcome(s) reported
360	Prevalence of tuberculous lymphadenitis in slaughtered cattle in Eastern Cape, South Africa	Bhembe N.L.; Jaja I.F.; Nwodo U.U.; Okoh A.I.; Green E.	2017	International Journal of Infectious Diseases	https://dx.doi.org/10.1016/j.ijid.2017.05.005	616846863	#455	Bhembe 2017	Outcomes: Ineligible outcome(s) reported
361	"It's about my life": facilitators of and barriers to isoniazid preventive therapy completion among people living with HIV in rural South Africa	Jacobson K.B.; Niccolai L.; Mtungwa N.; Moll A.P.; Shenoi S.V.	2017	AIDS Care - Psychological and Socio-Medical Aspects of AIDS/HIV	https://dx.doi.org/10.1080/09540121.2017.1283390	614341181	#456	Jacobson 2017	Outcomes: Ineligible outcome(s) reported
362	When students become patients: TB disease among medical undergraduates in Cape Town, South Africa	van der Westhuizen H.-M.; Dramowski A.	2017	South African Medical Journal	https://dx.doi.org/10.7196/SAMJ.2017.v107i6.12260	616496298	#457	vanderWesthuizen 2017	Exposure: Study not conducted in informal settlements
363	Estimating the Global Need for Palliative Care for Children: A Cross-sectional Analysis	Connor S.R.; Downing J.; Marston J.	2017	Journal of Pain and Symptom Management	https://dx.doi.org/10.1016/j.jpainsymman.2016.08.020	613928596	#458	Connor 2017	Not related to TB
364	Acute Kidney Injury, Risk Factors, and Prognosis in Hospitalized HIV-Infected Adults in South Africa, Compared by Tenofovir Exposure	Seedat F.; Martinson N.; Motlhaoleng K.; Abraham P.; Mancama D.; Naicker S.; Variava E.	2017	AIDS Research and Human Retroviruses	https://dx.doi.org/10.1089/aid.2016.0098	614053866	#459	Seedat 2017	Not related to TB
365	Role of the Global Alliance against Respiratory Diseases in scaling up management of chronic respiratory diseases-summary meeting report	Billo N.E.	2017	Journal of Thoracic Disease	https://dx.doi.org/10.21037/jtd.2017.07.55	618510078	#460	Billo 2017	Study design: Ineligible study design
366	Community health workers can strengthen isoniazid preventive therapy implementation in Rural Kwazulu-Natal, South Africa	Norton S.; Moll A.; Madi J.; Nkomo N.; Brooks R.; Shenoi S.	2017	Open Forum Infectious Diseases	https://dx.doi.org/10.1093/ofid/ofxl63.146	628119943	#461	Norton 2017	Outcomes: Ineligible outcome(s) reported
367	Non-CF bronchiectasis: Not your average patient?	Byrnes C.	2017	Pediatric Pulmonology	https://dx.doi.org/10.1002/ppul.23729	617069951	#464	Byrnes 2017	Not related to TB
368	Prevalence of HSV1 and HSV2 among HIV patients in northern South Africa as determined by real time PCR in urine samples	Samie A.; Mnisi H.P.; Ramantswana M.N.	2017	American Journal of Infectious Diseases	https://dx.doi.org/10.3844/ajidsp.2017.3.12	618026306	#467	Samie 2017	Not related to TB
369	Microbiologically confirmed tuberculosis: Factors associated with pre-treatment loss to follow-up, and time to treatment initiation	Mwansa-Kambafwile J.; Maitshotlo B.; Black A.	2017	PLoS ONE	https://dx.doi.org/10.1371/journal.pone.0168659	614015545	#469	Mwansa-Kambafwile 2017	Outcomes: Ineligible outcome(s) reported
370	Barriers to care and 1-year mortality among newly diagnosed HIV-infected people in Durban, South Africa	Bassett I.V.; Coleman S.M.; Giddy J.; Bogart L.M.; Chaisson C.E.; Ross D.; Flash M.J.E.; Govender T.; Walensky R.P.; Freedberg K.A.; Losina E.	2017	Journal of Acquired Immune Deficiency Syndromes	https://dx.doi.org/10.1097/QAI.0000000000001277	613994606	#470	Bassett 2017	Not related to TB
371	The patient costs of care for those with TB and HIV: a cross-sectional study from South Africa	Mudzengi D.; Sweeney S.; Hippner P.; Kufa T.; Fielding K.; Grant A.D.; Churchyard G.; Vassall A.	2017	Health policy and planning	https://dx.doi.org/10.1093/heapol/czw183	623924728	#472	Mudzengi 2017	Outcomes: Ineligible outcome(s) reported
372	The noncommunicable disease outcomes of primary healthcare screening in two rural subdistricts of the Eastern Cape Province, South Africa	Rheeder P.; Morris-Paxton A.A.; Ewing R.-M.G.; Woods D.	2017	African journal of primary health care & family medicine	https://dx.doi.org/10.4102/phcfm.v9i1.1466	620643576	#475	Rheeder 2017	Not related to TB
373	Empirical tuberculosis therapy versus isoniazid in adult outpatients with advanced HIV initiating antiretroviral therapy (REMEMBER): A multicountry open-label randomised controlled trial	Hosseinipour M.C.; Bisson G.P.; Miyahara S.; Sun X.; Moses A.; Riviere C.; Kirui F.K.; Badal-Faesen S.; Lagat D.; Nyirenda M.; Naidoo K.; Hakim J.; Mugyenyi P.; Henostroza G.; Leger P.D.; Lama J.R.; Mohapi L.; Alave J.; Mave V.; Veloso V.G.; Pillay S.; Kumarasamy N.; Bao J.; Hogg E.; Jones L.; Zolopa A.; Kumwenda J.; Gupta A.	2016	The Lancet	https://dx.doi.org/10.1016/S0140-6736%2816%2900546-8	609153080	#477	Hosseinipour 2016	Outcomes: Ineligible outcome(s) reported
374	Predictors of knowledge about tuberculosis: results from SANHANES I, a national, cross-sectional household survey in South Africa	Naidoo P.; Simbayi L.; Labadarios D.; Ntsepe Y.; Bikitsha N.; Khan G.; Sewpaul R.; Moyo S.; Rehle T.	2016	BMC public health	https://dx.doi.org/10.1186/s12889-016-2951-y	616143834	#479	Naidoo 2016	Outcomes: Ineligible outcome(s) reported
375	Mortality trends in South Africa: progress in the shadow of HIV/AIDS and apartheid	Oni T.; Mayosi B.M.	2016	The Lancet Global Health	https://dx.doi.org/10.1016/S2214-109X%2816%2930178-4	613457568	#480	Oni 2016	Not related to TB
376	Measuring ventilation and modelling M. Tuberculosis transmission in indoor congregate settings, rural KwaZulu-Natal	Taylor J.G.; Yates T.A.; Mthethwa M.; Tanser F.; Abubakar I.; Altamirano H.	2016	International Journal of Tuberculosis and Lung Disease	https://dx.doi.org/10.5588/ijtld.16.0085	611736425	#482	Taylor 2016	Outcomes: Ineligible outcome(s) reported
377	Incident tuberculosis in HIV-positive children, adolescents and adults on antiretroviral therapy in South Africa	Brennan A.T.; Bonawitz R.; Schnippel K.; Berhanu R.; Maskew M.; Long L.; Bassett J.; Sanne I.; Fox M.P.	2016	International Journal of Tuberculosis and Lung Disease	https://dx.doi.org/10.5588/ijtld.15.0488	611246011	#483	Brennan 2016	Exposure: Study not conducted in informal settlements
378	Bioavailabilityoftwolicensed paediatric rifampicin suspensions: Implications for quality control programmes	McIlleron H.; Hundt H.; Smythe W.; Bekker A.; Winckler J.; Van Der Laan L.; Smith P.; Zar H.J.; Hesseling A.C.; Maartens G.; Wiesner L.	2016	International Journal of Tuberculosis and Lung Disease	https://dx.doi.org/10.5588/ijtld.15.0833	610838706	#484	McIlleron 2016	Study design: Ineligible study design
379	Decline of common mental disorders over time in public primary care tuberculosis patients in South Africa	Peltzer K.	2016	International Journal of Psychiatry in Medicine	https://dx.doi.org/10.1177/0091217416651258	610808963	#485	Peltzer 2016	Outcomes: Ineligible outcome(s) reported
380	Interferon alpha in subacute sclerosing panencephalitis: Case report and review of the literature	Moodley K.; Bill P.L.A.; Patel V.B.	2016	Southern African Journal of Infectious Diseases	https://dx.doi.org/10.1080/23120053.2016.1156868	623441579	#486	Moodley 2016	Study design: Ineligible study design
381	A cross-sectional and spatial analysis of the prevalence of multimorbidity and its association with socioeconomic disadvantage in South Africa: A comparison between 2008 and 2012	Weimann A.; Dai D.; Oni T.	2016	Social Science and Medicine	https://dx.doi.org/10.1016/j.socscimed.2016.06.055	611238876	#487	Weimann 2016	Not related to TB
382	Growth in HIV-infected children on long-term antiretroviral therapy	Feucht U.D.; Van Bruwaene L.; Becker P.J.; Kruger M.	2016	Tropical Medicine and International Health	https://dx.doi.org/10.1111/tmi.12685	609236620	#489	Feucht 2016	Not related to TB
383	What motivates use of community-based human immunodeficiency virus testing in rural South Africa?	Upadhya D.; Moll A.P.; Brooks R.P.; Friedland G.; Shenoi S.V.	2016	International Journal of STD and AIDS	https://dx.doi.org/10.1177/0956462415592789	610764871	#490	Upadhya 2016	Study design: Ineligible study design
384	Tuberculosis treatment outcomes among peri-urban children receiving doorstep tuberculosis care	Jeena L.; Naidoo K.	2016	International Journal of Tuberculosis and Lung Disease	https://dx.doi.org/10.5588/ijtld.15.0090	607796292	#491	Jeena 2016	Exposure: Study not conducted in informal settlements
385	Anaemia in patients with HIV-associated TB: Relative contributions of anaemia of chronic disease and iron deficiency	Kerkhoff A.D.; Meintjes G.; Opie J.; Vogt M.; Jhilmeet N.; Wood R.; Lawn S.D.	2016	International Journal of Tuberculosis and Lung Disease	https://dx.doi.org/10.5588/ijtld.15.0558	607796275	#492	Kerkhoff 2016	Outcomes: Ineligible outcome(s) reported
386	Tuberculosis epidemiology at the country scale: Self-limiting process and the HIV effects	Krsulovic F.A.M.; Lima M.	2016	PLoS ONE	https://dx.doi.org/10.1371/journal.pone.0153710	609983126	#493	Krsulovic 2016	Outcomes: Ineligible outcome(s) reported
387	A 10 years audit of cardiothoracic referrals from a pulmonology service in a developing country: Impact of patient human immunodeficiency virus status	Nyale G.M.; Anderson R.; Patel A.R.; Feldman C.	2016	Annals of Translational Medicine	https://dx.doi.org/10.21037/atm.2016.03.56	611377546	#495	Nyale 2016	Not related to TB
388	Protecting health workers from infectious disease transmission: An exploration of a Canadian-South African partnership of partnerships	Yassi A.; Zungu M.; Spiegel J.M.; Kistnasamy B.; Lockhart K.; Jones D.; O'Hara L.M.; Nophale L.; Bryce E.A.; Darwin L.	2016	Globalization and Health	https://dx.doi.org/10.1186/s12992-016-0145-0	611091322	#496	Yassi 2016	Outcomes: Ineligible outcome(s) reported
389	The evolving demographic and health transition in four low- and middle-income countries: Evidence from four sites in the INDEPTH Network of longitudinal health and demographic surveillance systems	Bawah A.; Houle B.; Alam N.; Razzaque A.; Streatfield P.K.; Debpuur C.; Welaga P.; Oduro A.; Hodgson A.; Tollman S.; Collinson M.; Kahn K.; Toan T.K.; Phuc H.D.; Chuc N.T.K.; Sankoh O.; Clark S.J.	2016	PLoS ONE	https://dx.doi.org/10.1371/journal.pone.0157281	610922233	#497	Bawah 2016	Outcomes: Ineligible outcome(s) reported
390	Genomic Diversity of Mycobacterium tuberculosis Complex Strains in Cantabria (Spain), a Moderate TB Incidence Setting	Perez Del Molino Bernal I.C.; Lillebaek T.; Pedersen M.K.; Martinez-Martinez L.; Folkvardsen D.B.; Aguero J.; Rasmussen E.M.	2016	PLoS ONE	https://dx.doi.org/10.1371/journal.pone.0157266	610922064	#498	PerezDelMolinoBernal 2016	Population: Study not conducted in SA
391	The incidence of tuberculosis among hiv-positive individuals with high CD4 counts: Implications for policy	Kufa T.; Chihota V.; Mngomezulu V.; Charalambous S.; Verver S.; Churchyard G.; Borgdorff M.	2016	BMC Infectious Diseases	https://dx.doi.org/10.1186/s12879-016-1598-8	610878307	#499	Kufa 2016	Exposure: Study not conducted in informal settlements
392	Household HIV testing uptake among contacts of TB patients in South Africa	Velen K.; Lewis J.J.; Charalambous S.; Page-Shipp L.; Popane F.; Churchyard G.J.; Hoffmann C.J.	2016	PLoS ONE	https://dx.doi.org/10.1371/journal.pone.0155688	610471014	#500	Velen 2016	Outcomes: Ineligible outcome(s) reported
393	Change in health-related quality of life among pulmonary tuberculosis patients at primary health care settings in South Africa: A prospective cohort study	Louw J.S.; Mabaso M.; Peltzer K.	2016	PLoS ONE	https://dx.doi.org/10.1371/journal.pone.0151892	610398013	#501	Louw 2016	Outcomes: Ineligible outcome(s) reported
394	Ultrathin bronchoscopy for solitary pulmonary lesions in a region endemic for tuberculosis: A randomised pilot trial	Franzen D.; Diacon A.H.; Freitag L.; Schubert P.T.; Wright C.A.; Schuurmans M.M.	2016	BMC Pulmonary Medicine	https://dx.doi.org/10.1186/s12890-016-0225-1	610067830	#502	Franzen 2016	Outcomes: Ineligible outcome(s) reported
395	The other side of surveillance: Monitoring, application, and integration of tuberculosis data to guide and evaluate programme activities in South Africa	Podewils L.J.; Bronner Murrison L.; Bristow C.; Bantubani N.; Mametja L.D.	2016	South African Medical Journal	https://dx.doi.org/10.7196/SAMJ.2016.v106i4.10207	609466587	#503	Podewils 2016	Outcomes: Ineligible outcome(s) reported
396	The high cost of HIV-positive inpatient care at an urban hospital in Johannesburg, South Africa	Long L.C.; Fox M.P.; Sauls C.; Evans D.; Sanne I.; Rosen S.B.	2016	PLoS ONE	https://dx.doi.org/10.1371/journal.pone.0148546	608829386	#504	Long 2016	Not related to TB
397	Tuberculosis in Cape Town: An age-structured transmission model	Blaser N.; Zahnd C.; Hermans S.; Salazar-Vizcaya L.; Estill J.; Morrow C.; Egger M.; Keiser O.; Wood R.	2016	Epidemics	https://dx.doi.org/10.1016/j.epidem.2015.10.001	607220757	#505	Blaser 2016	Exposure: Study not conducted in informal settlements
398	Unexpected findings in an open lung biopsy study in a middle-income country	Gie A.; Kling S.; Morrison J.; Schubert P.; Jansen J.; Gie R.; Goussard P.	2016	Pediatric Pulmonology	https://dx.doi.org/10.1002/ppul.23457	622674469	#506	Gie 2016	Outcomes: Ineligible outcome(s) reported
399	Epidemiology of hyperglycemia in tuberculosis patients in an urban Cape Town township	Berkowitz N.; Oni T.; Goliath R.; Wilkinson R.; Levitt N.	2016	Journal of Endocrinology, Metabolism and Diabetes of South Africa		621266418	#507	Berkowitz 2016	Outcomes: Ineligible outcome(s) reported
400	Current situation of LTBI treatment in Asia-pacific countries	Yu C.	2016	Respirology	https://dx.doi.org/10.1111/resp.12939-4	613436160	#508	Yu 2016	Population: Study not conducted in SA
401	N'galy-mann lecture: Confronting HIV and TB from the bronx, NY, to tugela ferry, South Africa	Friedland G.H.	2016	Topics in Antiviral Medicine		613267998	#509	Friedland 2016	Study design: Ineligible study design
402	Effects of education and other socioeconomic variables on HIV seroprevalence in Russia, India, South Africa, and the United States	Chikermane S.G.; Polimeni J.M.; Burton-Chase A.M.; Chandrasekara R.W.; O'Grady T.J.	2016	Value in Health		72311911	#510	Chikermane 2016	Not related to TB
403	The epidemiology of tuberculosis in health care workers in South Africa: a systematic review	Grobler L.; Mehtar S.; Dheda K.; Adams S.; Babatunde S.; van der Walt M.; Osman M.	2016	BMC health services research	https://dx.doi.org/10.1186/s12913-016-1601-5	618623796	#511	Grobler 2016	Study design: Ineligible study design
404	Cost-effectiveness of community-based TB/HIV screening and linkage to care in rural South Africa	Gilbert J.A.; Shenoi S.V.; Moll A.P.; Friedland G.H.; Paltiel A.D.; Galvani A.P.	2016	PLoS ONE	https://dx.doi.org/10.1371/journal.pone.0165614	613481192	#513	Gilbert 2016	Study design: Ineligible study design
405	Cost and cost-effectiveness of tuberculosis treatment shortening: A model-based analysis	Gomez G.B.; Dowdy D.W.; Bastos M.L.; Zwerling A.; Sweeney S.; Foster N.; Trajman A.; Islam M.A.; Kapiga S.; Sinanovic E.; Knight G.M.; White R.G.; Wells W.A.; Cobelens F.G.; Vassall A.	2016	BMC Infectious Diseases	https://dx.doi.org/10.1186/s12879-016-2064-3	613465606	#515	Gomez 2016	Study design: Ineligible study design
406	A piece of my mind	Osman L.	2016	SA Pharmaceutical Journal		615204502	#517	Osman 2016	Not related to TB
407	Characteristics of tuberculosis patients and the evaluation of compliance to the national TB management guidelines at clinics in a rural community from Mpumalanga province, South Africa	Musoke J.; Michel A.L.	2016	Southern African Journal of Epidemiology and Infection	https://dx.doi.org/10.1080/23120053.2016.1156879	613584071	#518	Musoke 2016	Outcomes: Ineligible outcome(s) reported
408	Prolonged tuberculosis-associated immune reconstitution inflammatory syndrome: Characteristics and risk factors	Bana T.M.; Lesosky M.; Pepper D.J.; van der Plas H.; Schutz C.; Goliath R.; Morroni C.; Mendelson M.; Maartens G.; Wilkinson R.J.; Meintjes G.	2016	BMC Infectious Diseases	https://dx.doi.org/10.1186/s12879-016-1850-2	612339460	#519	Bana 2016	Study design: Ineligible study design
409	Challenges experienced by South Africa in attaining Millennium Development Goals 4, 5 and 6	Mulaudzi F.M.; Phiri S.S.; Peu D.M.; Mataboge M.L.; Ngunyulu N.R.; Mogale R.S.	2016	African journal of primary health care & family medicine	https://dx.doi.org/10.4102/phcfm.v8i2.947	616661119	#520	Mulaudzi 2016	Study design: Ineligible study design
410	Reforming Miners' Lung Disease Compensation in South Africa--Long Overdue but What Are the Options?	Ehrlich R.; Rees D.	2016	New solutions : a journal of environmental and occupational health policy : NS	https://dx.doi.org/10.1177/1048291115610434	615834265	#521	Ehrlich 2016	Not related to TB
411	Potential market for novel tuberculosis diagnostics: worth the investment?	Kik S.V.; Denkinger C.M.; Jefferson C.; Ginnard J.; Pai M.	2015	The Journal of infectious diseases	https://dx.doi.org/10.1093/infdis/jiu817	604414308	#523	Kik 2015	Outcomes: Ineligible outcome(s) reported
412	WHO's new end TB strategy	Uplekar M.; Weil D.; Lonnroth K.; Jaramillo E.; Lienhardt C.; Dias H.M.; Falzon D.; Floyd K.; Gargioni G.; Getahun H.; Gilpin C.; Glaziou P.; Grzemska M.; Mirzayev F.; Nakatani H.; Raviglione M.	2015	The Lancet	https://dx.doi.org/10.1016/S0140-6736%2815%2960570-0	603250776	#525	Uplekar 2015	Study design: Ineligible study design
413	Psychological distress and its relationship with non-adherence to TB treatment: A multicentre study	Theron G.; Peter J.; Zijenah L.; Chanda D.; Mangu C.; Clowes P.; Rachow A.; Lesosky M.; Hoelscher M.; Pym A.; Mwaba P.; Mason P.; Naidoo P.; Pooran A.; Sohn H.; Pai M.; Stein D.J.; Dheda K.	2015	BMC Infectious Diseases	https://dx.doi.org/10.1186/s12879-015-0964-2	605023582	#526	Theron 2015	Exposure: Study not conducted in informal settlements
414	Incidence of occupational latent tuberculosis infection in South African healthcare workers	Adams S.; Ehrlich R.; Baatjies R.; Van Zyl-Smit R.N.; Said-Hartley Q.; Dawson R.; Dheda K.	2015	European Respiratory Journal	https://dx.doi.org/10.1183/09031936.00138414	604307477	#527	Adams 2015	Exposure: Study not conducted in informal settlements
415	Time to ART initiation among patients treated for rifampicin-resistant tuberculosis in khayelitsha, South Africa: Impact on mortality and treatment success	Daniels J.F.; Khogali M.; Mohr E.; Cox V.; Moyo S.; Edginton M.; Hinderaker S.G.; Meintjes G.; Hughes J.; De Azevedo V.; Van Cutsem G.; Cox H.S.	2015	PLoS ONE	https://dx.doi.org/10.1371/journal.pone.0142873	607497186	#528	Daniels 2015	Outcomes: Ineligible outcome(s) reported
416	Evaluation of a point-of-care tuberculosis test-and-treat algorithm on early mortality in people with HIV accessing antiretroviral therapy (TB Fast Track study): Study protocol for a cluster randomised controlled trial	Fielding K.L.; Charalambous S.; Hoffmann C.J.; Johnson S.; Tlali M.; Dorman S.E.; Vassall A.; Churchyard G.J.; Grant A.D.	2015	Trials	https://dx.doi.org/10.1186/s13063-015-0650-0	603628697	#530	Fielding 2015	Exposure: Study not conducted in informal settlements
417	Cost-Effectiveness of Initiating Antiretroviral Therapy at Different Points in TB Treatment in HIV-TB Coinfected Ambulatory Patients in South Africa	Naidoo K.; Grobler A.C.; Deghaye N.; Reddy T.; Gengiah S.; Gray A.; Abdool Karim S.	2015	Journal of Acquired Immune Deficiency Syndromes	https://dx.doi.org/10.1097/QAI.0000000000000673	605348496	#532	Naidoo 2015	Study design: Ineligible study design
418	The economic burden of TB diagnosis and treatment in South Africa	Foster N.; Vassall A.; Cleary S.; Cunnama L.; Churchyard G.; Sinanovic E.	2015	Social Science and Medicine	https://dx.doi.org/10.1016/j.socscimed.2015.01.046	602119258	#533	Foster 2015	Study design: Ineligible study design
419	A century of tuberculosis epidemiology in the northern and southern hemisphere: The differential impact of control interventions	Hermans S.; Horsburgh C.R.; Wood R.	2015	PLoS ONE	https://dx.doi.org/10.1371/journal.pone.0135179	606153891	#536	Hermans 2015	Exposure: Study not conducted in informal settlements
420	Loss from treatment for drug resistant tuberculosis: Risk factors and patient outcomes in a community-based program in khayelitsha, South Africa	Moyo S.; Cox H.S.; Hughes J.; Daniels J.; Synman L.; De Azevedo V.; Shroufi A.; Cox V.; Van Cutsem G.	2015	PLoS ONE	https://dx.doi.org/10.1371/journal.pone.0118919	603271423	#537	Moyo 2015	Outcomes: Ineligible outcome(s) reported
421	A Genomic Portrait of Haplotype Diversity and Signatures of Selection in Indigenous Southern African Populations	Chimusa E.R.; Meintjies A.; Tchanga M.; Mulder N.; Seioghe C.; Soodyall H.; Ramesar R.	2015	PLoS Genetics	https://dx.doi.org/10.1371/journal.pgen.1005052	603513968	#538	Chimusa 2015	Not related to TB
422	A high burden human immunodeficiency virus and tuberculosis resource limited setting, gains from Including xpert MTB/RIF in the diagnostic algorithm of fluid specimens submitted for exclusion of lymphoma by immunophenotypic analysis	Kilfoil K.M.; Mayne E.; Scott L.; Stevens W.	2015	PLoS ONE	https://dx.doi.org/10.1371/journal.pone.0134404	606195065	#539	Kilfoil 2015	Outcomes: Ineligible outcome(s) reported
423	Multidrug-resistant tuberculosis around the world: What progress has been made?	Falzon D.; Mirzayev F.; Wares F.; Baena I.G.; Zignol M.; Linh N.; Weyer K.; Jaramillo E.; Floyd K.; Raviglione M.	2015	European Respiratory Journal	https://dx.doi.org/10.1183/09031936.00101814	601165574	#540	Falzon 2015	Study design: Ineligible study design
424	Transmission of tuberculosis in a south African community with a high prevalence of HIV infection	Middelkoop K.; Mathema B.; Myer L.; Shashkina E.; Whitelaw A.; Kaplan G.; Kreiswirth B.; Wood R.; Bekker L.-G.	2015	Journal of Infectious Diseases	https://dx.doi.org/10.1093/infdis/jiu403	602146818	#541	Middelkoop 2015	Outcomes: Ineligible outcome(s) reported
425	Risk factors for invasive pneumococcal disease among children less than 5 years of age in a high HIV prevalence setting, South Africa, 2010 to 2012	Von Mollendorf C.; Cohen C.; De Gouveia L.; Naidoo N.; Meiring S.; Quan V.; Lindani S.; Moore D.P.; Reubenson G.; Moshe M.; Eley B.; Hallbauer U.M.; Finlayson H.; Madhi S.A.; Conklin L.; Zell E.R.; Klugman K.P.; Whitney C.G.; Von Gottberg A.	2015	Pediatric Infectious Disease Journal	https://dx.doi.org/10.1097/INF.0000000000000484	53227387	#542	VonMollendorf 2015	Not related to TB
426	High rates of homicide in a rural South African population (2000-2008): Findings from a population-based cohort study	Otieno G.; Marinda E.; Barnighausen T.; Tanser F.	2015	Population Health Metrics	https://dx.doi.org/10.1186/s12963-015-0054-0	605481672	#545	Otieno 2015	Not related to TB
427	Successful tuberculosis treatment outcomes among HIV/TB coinfected patients down-referred from a district hospital to primary health clinics in rural South Africa	Jacobson K.B.; Moll A.P.; Friedland G.H.; Shenoi S.V.	2015	PLoS ONE	https://dx.doi.org/10.1371/journal.pone.0127024	604612983	#549	Jacobson 2015	Outcomes: Ineligible outcome(s) reported
428	Precarious connections: Making therapeutic production happen for malaria and tuberculosis	Craddock S.	2015	Social Science and Medicine	https://dx.doi.org/10.1016/j.socscimed.2014.07.039	602490867	#551	Craddock 2015	Study design: Ineligible study design
429	Evaluation of WHO 4-symptom tool to rule out TB: Data from the XPHACTOR Study	Hanifa Y.; Fielding K.; Chihota V.; Ndlovu N.; Karstaedt A.; Adonis L.; Erasmus L.; Nicol M.; Churchyard G.; Grant A.	2015	Topics in Antiviral Medicine		72119716	#552	Hanifa 2015	Outcomes: Ineligible outcome(s) reported
430	The burden of cancer in emerging economies: Productivity loss as an alternative perspective	Pearce A.; Hanly P.; Sharp L.; Soerjomataram I.	2015	Value in Health		72082849	#553	Pearce 2015	Outcomes: Ineligible outcome(s) reported
431	Strengthening HIV surveillance in the antiretroviral therapy era: rationale and design of a longitudinal study to monitor HIV prevalence and incidence in the uMgungundlovu District, KwaZulu-Natal, South Africa	Kharsany A.B.; Cawood C.; Khanyile D.; Grobler A.; Mckinnon L.R.; Samsunder N.; Frohlich J.A.; Abdool Karim Q.; Puren A.; Welte A.; George G.; Govender K.; Toledo C.; Chipeta Z.; Zembe L.; Glenshaw M.T.; Madurai L.; Deyde V.M.; Bere A.	2015	BMC public health	https://dx.doi.org/10.1186/s12889-015-2179-2	615196118	#554	Kharsany 2015	Not related to TB
432	Posttraumatic Stress Disorder and Barriers to Care in Eastern Cape Province, South Africa	Topper K.; van Rooyen K.; Grobler C.; van Rooyen D.; Andersson L.M.	2015	Journal of traumatic stress	https://dx.doi.org/10.1002/jts.22032	610716991	#555	Topper 2015	Not related to TB
433	A spatial analysis of social and economic determinants of tuberculosis in Brazil	Harling G.; Castro M.C.	2014	Health and Place	https://dx.doi.org/10.1016/j.healthplace.2013.10.008	370313869	#556	Harling 2014	Population: Study not conducted in SA
434	Preventive therapy for children following contact with a tuberculosis source case: cause for debate in a high-burden setting?	Seddon J.A.; Godfrey-Faussett P.; Hesseling A.C.; Schaaf H.S.; Enarson D.A.	2014	Southern African Journal of Infectious Diseases	https://dx.doi.org/10.1080/23120053.2014.11441584	623577848	#557	Seddon 2014	Study design: Ineligible study design
435	Predictors of tuberculosis treatment defaulting in informal dwellers within the eThekwini municipality, Kwazulu-Natal	Rajagopaul A.; Kistnasamy E.J.; Reddy P.	2014	Southern African Journal of Infectious Diseases	https://dx.doi.org/10.1080/23120053.2014.11441563	623577592	#558	Rajagopaul 2014	Outcomes: Ineligible outcome(s) reported
436	Silence is not golden	Harrison N.	2014	The Lancet Infectious Diseases	https://dx.doi.org/10.1016/S1473-3099%2814%2970983-1	619888785	#559	Harrison 2014	Not related to TB
437	Role of education in HIV clinical outcomes in a tuberculosis endemic setting	Cohen G.M.; Werner L.; Gengiah S.; Naidoo K.	2014	Journal of the International Association of Providers of AIDS Care	https://dx.doi.org/10.1177/2325957413488185	600068206	#560	Cohen 2014	Outcomes: Ineligible outcome(s) reported
438	Conjoint alcohol and tobacco use among tuberculosis patients in public primary healthcare in South Africa	Peltzer K.	2014	South African Journal of Psychiatry	https://dx.doi.org/10.7196/SAJP.482	372853621	#561	Peltzer 2014	Outcomes: Ineligible outcome(s) reported
439	Paediatric ART outcomes in a decentralised model of care in Cape Town, South Africa	Morsheimer M.M.; Dramowski A.; Rabie H.; Cotton M.F.	2014	Southern African Journal of HIV Medicine	https://dx.doi.org/10.7196/SAJHIVMED.1084	601779669	#563	Morsheimer 2014	Outcomes: Ineligible outcome(s) reported
440	Nontuberculous mycobacteria in respiratory infections: Advances in diagnosis and identification	Somoskovi A.; Salfinger M.	2014	Clinics in Laboratory Medicine	https://dx.doi.org/10.1016/j.cll.2014.03.001	373137346	#564	Somoskovi 2014	Study design: Ineligible study design
441	Quantification of shared air: A Social and environmental determinant of airborne disease transmission	Wood R.; Morrow C.; Ginsberg S.; Piccoli E.; Kalil D.; Sassi A.; Walensky R.P.; Andrews J.R.	2014	PLoS ONE	https://dx.doi.org/10.1371/journal.pone.0106622	373937172	#565	Wood 2014	Outcomes: Ineligible outcome(s) reported
442	Challenges and opportunities for implementing integrated mental health care: A district level situation analysis from five low- and middle-income countries	Hanlon C.; Luitel N.P.; Kathree T.; Murhar V.; Shrivasta S.; Medhin G.; Ssebunnya J.; Fekadu A.; Shidhaye R.; Petersen I.; Jordans M.; Kigozi F.; Thornicroft G.; Patel V.; Tomlinson M.; Lund C.; Breuer E.; De Silva M.; Prince M.	2014	PLoS ONE	https://dx.doi.org/10.1371/journal.pone.0088437	372565747	#567	Hanlon 2014	Not related to TB
443	Predictors of dyspnoea prevalence: Results from the BOLD study	Grnoseth R.; Vollmer W.M.; Hardie J.A.; Olafsdottir I.S.; Lamprecht B.; Buist A.S.; Gnatiuc L.; Gulsvik A.; Johannessen A.; Enright P.	2014	European Respiratory Journal	https://dx.doi.org/10.1183/09031936.00036813	373440459	#568	Grnoseth 2014	Not related to TB
444	Incidence and predictors of recovery from anaemia within an HIV-infected South African cohort, 2004-2010	Ndlovu Z.; Chirwa T.; Takuva S.	2014	Pan African Medical Journal	https://dx.doi.org/10.11604/pamj.2014.19.114.3600	601001681	#569	Ndlovu 2014	Not related to TB
445	Mortality associated with tuberculosis/HIV co-infection among patients on TB treatment in the Limpopo province, South Africa	Mabunda T.E.; Ramalivhana N.J.; Dambisya Y.M.	2014	African Health Sciences	https://dx.doi.org/10.4314/ahs.v14i4.12	601735408	#570	Mabunda 2014	Outcomes: Ineligible outcome(s) reported
446	Changing use of traditional healthcare amongst those dying of HIV related disease and TB in rural South Africa from 2003-2011: A retrospective cohort study	Mee P.; Wagner R.G.; Gomez-Olive F.X.; Kabudula C.; Kahn K.; Madhavan S.; Collinson M.; Byass P.; Tollman S.M.	2014	BMC Complementary and Alternative Medicine	https://dx.doi.org/10.1186/1472-6882-14-504	602652560	#571	Mee 2014	Outcomes: Ineligible outcome(s) reported
447	Country in Focus: Diabetes and obesity in South Africa	Baleta A.; Mitchell F.	2014	The Lancet Diabetes and Endocrinology	https://dx.doi.org/10.1016/S2213-8587%2814%2970091-9	53233848	#575	Baleta 2014	Not related to TB
448	Factors associated with retreatment tuberculosis in Tshwane, South Africa: The role of tobacco smoking	Louwagie G.; Ayo-Yusuf O.	2014	Southern African Journal of Epidemiology and Infection		600459218	#576	Louwagie 2014	Outcomes: Ineligible outcome(s) reported
449	The state of our prisons and what this reveals about our society	Benatar S.	2014	South African Medical Journal	https://dx.doi.org/10.7196/SAMJ.8608	373825258	#577	Benatar 2014	Not related to TB
450	Assessing the impact of multidrug-resistant tuberculosis in children: An exploratory qualitative study	Franck C.; Seddon J.A.; Hesseling A.C.; Schaaf H.S.; Skinner D.; Reynolds L.	2014	BMC Infectious Diseases	https://dx.doi.org/10.1186/1471-2334-14-426	600011337	#578	Franck 2014	Study design: Ineligible study design
451	Microbiological investigation for tuberculosis among HIV-infected children in Soweto, South Africa	Fairlie L.; Muchiri E.; Beylis C.N.; Meyers T.; Moultrie H.	2014	International Journal of Tuberculosis and Lung Disease	https://dx.doi.org/10.5588/ijtld.13.0839	373141741	#580	Fairlie 2014	Outcomes: Ineligible outcome(s) reported
452	Diabetes in the Africa region: An update	Peer N.; Kengne A.-P.; Motala A.A.; Mbanya J.C.	2014	Diabetes Research and Clinical Practice	https://dx.doi.org/10.1016/j.diabres.2013.11.006	52899031	#581	Peer 2014	Not related to TB
453	Clinical mentorship of nurse initiated antiretroviral therapy in Khayelitsha, South Africa: A quality of care assessment	Green A.; De Azevedo V.; Patten G.; Davies M.-A.; Ibeto M.; Cox V.	2014	PLoS ONE	https://dx.doi.org/10.1371/journal.pone.0098389	373302391	#582	Green 2014	Not related to TB
454	Update on extensively drug-resistant tuberculosis	Lalloo U.G.; Pillay S.; Mngqibisa R.; Ambaram A.	2014	Clinical Pulmonary Medicine	https://dx.doi.org/10.1097/CPM.0000000000000058	373853026	#584	Lalloo 2014	Study design: Ineligible study design
455	Epidemiology and disease burden of tuberculosis in children: A global perspective	Seddon J.A.; Shingadia D.	2014	Infection and Drug Resistance	https://dx.doi.org/10.2147/IDR.S45090	373364145	#587	Seddon 2014	Outcomes: Ineligible outcome(s) reported
456	Potential cost-effectiveness of a new infant tuberculosis vaccine in South Africa - Implications for clinical trials: A decision analysis	Ditkowsky J.B.; Schwartzman K.	2014	PLoS ONE	https://dx.doi.org/10.1371/journal.pone.0083526	372838449	#588	Ditkowsky 2014	Study design: Ineligible study design
457	Health and health care in South Africa - 20 years after Mandela	Bongani M.M.; Solomon R.B.	2014	New England Journal of Medicine	https://dx.doi.org/10.1056/NEJMsr1405012	600283821	#589	Bongani 2014	Study design: Ineligible study design
458	High nasopharyngeal pneumococcal density, increased by viral coinfection, is associated with invasive pneumococcal pneumonia	Wolter N.; Tempia S.; Cohen C.; Madhi S.A.; Venter M.; Moyes J.; Walaza S.; Malope-Kgokong B.; Groome M.; Plessis M.D.; Magomani V.; Pretorius M.; Hellferscee O.; Dawood H.; Kahn K.; Variava E.; Klugman K.P.; Von Gottberg A.	2014	Journal of Infectious Diseases	https://dx.doi.org/10.1093/infdis/jiu326	600622015	#591	Wolter 2014	Not related to TB
459	The potential effects of changing HIV treatment policy on tuberculosis outcomes in South Africa: Results from three tuberculosis-HIV transmission models	Pretorius C.; Menzies N.A.; Chindelevitch L.; Cohen T.; Cori A.; Eaton J.W.; Fraser C.; Gopalappa C.; Hallett T.B.; Salomon J.A.; Stover J.; White R.G.; Dodd P.J.	2014	AIDS	https://dx.doi.org/10.1097/QAD.0000000000000085	372286931	#593	Pretorius 2014	Exposure: Study not conducted in informal settlements
460	Mortality of patients with HIV-associated pulmonary hypertension in a densely populated, peri-urban townshipin South Africa	Thienemann F.; Blauwet L.; Burton R.; Tibazarwa K.; Maarman G.; Dzudie A.; Mocumbi A.; Sliwa K.	2014	European Heart Journal	https://dx.doi.org/10.1093/eurheartj/ehu322	71647007	#594	Thienemann 2014	Not related to TB
461	South African high school students' health literacy and behaviour concerning HIV/AIDS, STIs, and TB (HAST)	Taylor M.; Jinabhai C.; Sathiparsad R.; De Vries H.	2014	International Journal of Infectious Diseases	https://dx.doi.org/10.1016/j.ijid.2014.03.934	71634271	#595	Taylor 2014	Outcomes: Ineligible outcome(s) reported
462	Transmission, prevention and management of drug resistant tuberculosis	Marais B.J.	2014	International Journal of Infectious Diseases	https://dx.doi.org/10.1016/j.ijid.2014.03.449	71633792	#597	Marais 2014	Study design: Ineligible study design
463	Mortality from adverse drug reactions in adult medical inpatients at four hospitals in South Africa	Mouton J.; Njuguna C.; Stewart A.; Kramer N.; De Waal R.; Parrish A.; Wilson D.; Blockman M.; Mehta U.; Maartens G.; Cohen K.	2014	Basic and Clinical Pharmacology and Toxicology		71549249	#598	Mouton 2014	Outcomes: Ineligible outcome(s) reported
464	Fine-needle aspiration in a low-resource setting	Michelow P.; Fatman L.	2014	Cancer Cytopathology	https://dx.doi.org/10.1002/cncy.21481	613866160	#599	Michelow 2014	Exposure: Study not conducted in informal settlements
465	How much is tuberculosis screening worth? Estimating the value of active case finding for tuberculosis in South Africa, China, and Indi	Azman A.S.; Golub J.E.; Dowdy D.W.	2014	BMC Medicine	https://dx.doi.org/10.1186/s12916-014-0216-0	601323926	#600	Azman 2014	Outcomes: Ineligible outcome(s) reported
466	Efficacy of brief motivational interviewing on smoking cessation at tuberculosis clinics in Tshwane, South Africa: a randomized controlled trial	Louwagie G.M.; Okuyemi K.S.; Ayo-Yusuf O.A.	2014	Addiction (Abingdon, England)	https://dx.doi.org/10.1111/add.12671	615277108	#601	Louwagie 2014	Outcomes: Ineligible outcome(s) reported
467	Poverty and substance use in South African tuberculosis patients	Louwagie G.M.; Wouters E.; Ayo-Yusuf O.A.	2014	American journal of health behavior	https://dx.doi.org/10.5993/AJHB.38.4.3	613724253	#603	Louwagie 2014	Outcomes: Ineligible outcome(s) reported
468	The health status and unmet health needs of old-age pensioners living in selected urban poor communities in Cape Town, South Africa	Govender T.; Barnes J.M.	2014	Journal of community health	https://dx.doi.org/10.1007/s10900-014-9851-9	610346937	#606	Govender 2014	Outcomes: Ineligible outcome(s) reported
469	Determinants of the risk of dying of HIV/AIDS in a rural South African community over the period of the decentralised roll-out of antiretroviral therapy: a longitudinal study	Mee P.; Collinson M.A.; Madhavan S.; Kabudula C.; Gomez-Olive F.X.; Kahn K.; Tollman S.M.; Hargreaves J.; Byass P.	2014	Global health action	https://dx.doi.org/10.3402/gha.v7.24826	609599570	#607	Mee 2014	Outcomes: Ineligible outcome(s) reported
470	Hazardous and harmful use of alcohol and/or other drugs and health status among South African patients attending HIV clinics	Kader R.; Seedat S.; Govender R.; Koch J.R.; Parry C.D.	2014	AIDS and behavior	https://dx.doi.org/10.1007/s10461-013-0587-9	373984899	#610	Kader 2014	Not related to TB
471	Non-communicable disease epidemic: epidemiology in action (EuroEpi 2013 and NordicEpi 2013): Aarhus, Denmark from 11 August to 14 August 2013	Tsukinoki R.; Murakami Y.	2013	European Journal of Epidemiology	https://dx.doi.org/10.1007/s10654-013-9820-0	601108649	#613	Tsukinoki 2013	Population: Study not conducted in SA
472	Chest radiographs for acute lower respiratory tract infections	Cao A.M.Y.; Choy J.P.; Mohanakrishnan L.N.; Bain R.F.; van Driel M.L.	2013	Cochrane Database of Systematic Reviews	https://dx.doi.org/10.1002/14651858.CD009119.pub2	620561764	#614	Cao 2013	Not related to TB
473	Optimal time for initiating antiretroviral therapy (ART) in HIV-infected, treatment-naive children aged 2 to 5 years old	Siegfried N.; Davies M.-A.; Penazzato M.; Muhe L.M.; Egger M.	2013	Cochrane Database of Systematic Reviews	https://dx.doi.org/10.1002/14651858.CD010309.pub2	620162240	#615	Siegfried 2013	Not related to TB
474	Original article: HIV risk behaviour among public primary healthcare patients with tuberculosis in South Africa	Peltzer K.	2013	Southern African Journal of HIV Medicine	https://dx.doi.org/10.7196/SAJHIVMED.850	372115187	#616	Peltzer 2013	Outcomes: Ineligible outcome(s) reported
475	Maternal mortality in rural South Africa: The impact of case definition on levels and trends	Garenne M.; Kahn K.; Collinson M.A.; Gomez-Olive F.X.; Tollman S.	2013	International Journal of Women's Health	https://dx.doi.org/10.2147/IJWH.S45983	369514374	#617	Garenne 2013	Not related to TB
476	Predictors of delay in the diagnosis and treatment of suspected tuberculosis in HIV co-infected patients in South Africa	Otwombe K.N.; Variava E.; Holmes C.B.; Chaisson R.E.; Martinson N.	2013	International Journal of Tuberculosis and Lung Disease	https://dx.doi.org/10.5588/ijtld.12.0891	369650764	#618	Otwombe 2013	Outcomes: Ineligible outcome(s) reported
477	Rationalizing use of fluoroquinolones and pyrazinamide in the battle against multidrug-resistant tuberculosis	Chang K.-C.; Dheda K.	2013	American Journal of Respiratory and Critical Care Medicine	https://dx.doi.org/10.1164/rccm.201304-0697ED	369320379	#619	Chang 2013	Outcomes: Ineligible outcome(s) reported
478	Rifampicin mono-resistance in Mycobacterium tuberculosis in KwaZulu-Natal, South Africa: A significant phenomenon in a high prevalence TB-HIV region	Coovadia Y.M.; Mahomed S.; Pillay M.; Werner L.; Mlisana K.	2013	PLoS ONE	https://dx.doi.org/10.1371/journal.pone.0077712	372116233	#620	Coovadia 2013	Outcomes: Ineligible outcome(s) reported
479	Psychological and Physical Co-Morbidity among Urban South African Women	Mendenhall E.; Richter L.M.; Stein A.; Norris S.A.	2013	PLoS ONE	https://dx.doi.org/10.1371/journal.pone.0078803	370118294	#621	Mendenhall 2013	Not related to TB
480	Risk factors for infection and disease in child contacts of multidrug-resistant tuberculosis: A cross-sectional study	Seddon J.A.; Hesseling A.C.; Godfrey-Faussett P.; Fielding K.; Schaaf H.S.	2013	BMC Infectious Diseases	https://dx.doi.org/10.1186/1471-2334-13-392	52756938	#622	Seddon 2013	Exposure: Study not conducted in informal settlements
481	Comment on "Community-wide isoniazid preventive therapy drives drug-resistant tuberculosis: A model-based analysis"	Ukwaja K.N.	2013	Science Translational Medicine	https://dx.doi.org/10.1126/scitranslmed.3006386	369901920	#623	Ukwaja 2013	Study design: Ineligible study design
482	A randomized trial to optimize HIV/TB care in South Africa: Design of the Sizanani trial	Bassett I.V.; Giddy J.; Chaisson C.E.; Ross D.; Bogart L.M.; Coleman S.M.; Govender T.; Robine M.; Erlwanger A.; Freedberg K.A.; Katz J.N.; Walensky R.P.; Losina E.	2013	BMC Infectious Diseases	https://dx.doi.org/10.1186/1471-2334-13-390	52756936	#624	Bassett 2013	Outcomes: Ineligible outcome(s) reported
483	Population-Based CD4 Counts in a Rural Area in South Africa with High HIV Prevalence and High Antiretroviral Treatment Coverage	Malaza A.; Mossong J.; Barnighausen T.; Viljoen J.; Newell M.-L.	2013	PLoS ONE	https://dx.doi.org/10.1371/journal.pone.0070126	369423996	#625	Malaza 2013	Not related to TB
484	Cost-effectiveness of nurse-led versus doctor-led antiretroviral treatment in South Africa: Pragmatic cluster randomised trial	Barton G.R.; Fairall L.; Bachmann M.O.; Uebel K.; Timmerman V.; Lombard C.; Zwarenstein M.	2013	Tropical Medicine and International Health	https://dx.doi.org/10.1111/tmi.12093	52497499	#627	Barton 2013	Not related to TB
485	Optimal triage test characteristics to improve the cost-effectiveness of the Xpert MTB/RIF assay for TB diagnosis: A decision analysis	Van't Hoog A.H.; Cobelens F.; Vassall A.; Van Kampen S.; Dorman S.E.; Alland D.; Ellner J.	2013	PLoS ONE	https://dx.doi.org/10.1371/journal.pone.0082786	372252749	#629	Van'tHoog 2013	Outcomes: Ineligible outcome(s) reported
486	The challenges of health disparities in South Africa	Anonymous.	2013	South African Medical Journal	https://dx.doi.org/10.7196/SAMJ.6622	368479998	#633	Anonymous 2013	Not related to TB
487	Low treatment initiation rates among multidrug-resistant tuberculosis patients in Gauteng, South Africa, 2011	Ebonwu J.I.; Tint K.S.; Ihekweazu C.	2013	International Journal of Tuberculosis and Lung Disease	https://dx.doi.org/10.5588/ijtld.13.0071	369363681	#634	Ebonwu 2013	Outcomes: Ineligible outcome(s) reported
488	Help-seeking behaviour, barriers to care and experiences of care among persons with depression in Eastern Cape, South Africa	Andersson L.M.C.; Schierenbeck I.; Strumpher J.; Krantz G.; Topper K.; Backman G.; Ricks E.; Van Rooyen D.	2013	Journal of Affective Disorders	https://dx.doi.org/10.1016/j.jad.2013.06.022	52698285	#635	Andersson 2013	Not related to TB
489	Young Children's Probability of Dying Before and After Their Mother's Death: A Rural South African Population-Based Surveillance Study	Clark S.J.; Kahn K.; Houle B.; Arteche A.; Collinson M.A.; Tollman S.M.; Stein A.	2013	PLoS Medicine	https://dx.doi.org/10.1371/journal.pmed.1001409	368602107	#636	Clark 2013	Outcomes: Ineligible outcome(s) reported
490	Cost utility of lateral-flow urine lipoarabinomannan for tuberculosis diagnosis in HIV-infected African adults	Sun D.; Dorman S.; Shah M.; Manabe Y.C.; Moodley V.M.; Nicol M.P.; Dowdy D.W.	2013	International Journal of Tuberculosis and Lung Disease	https://dx.doi.org/10.5588/ijtld.12.0627	368594761	#637	Sun 2013	Outcomes: Ineligible outcome(s) reported
491	Prevalence of suicidal behaviour & associated factors among tuberculosis patients in public primary care in South Africa	Peltzer K.; Louw J.	2013	Indian Journal of Medical Research		369735930	#639	Peltzer 2013	Outcomes: Ineligible outcome(s) reported
492	Inequalities in multimorbidity in South Africa	Ataguba J.E.-O.	2013	International Journal for Equity in Health	https://dx.doi.org/10.1186/1475-9276-12-64	52763778	#640	Ataguba 2013	Not related to TB
493	Assessing the effect of HIV counselling and testing on HIV acquisition among South African youth	Rosenberg N.E.; Westreich D.; Barnighausen T.; Miller W.C.; Behets F.; Maman S.; Newell M.-L.; Pettifor A.	2013	AIDS	https://dx.doi.org/10.1097/01.aids.0000432454.68357.6a	370338960	#641	Rosenberg 2013	Not related to TB
494	Do we need a new Fleming epoque: The nightmare of drug-resistant tuberculosis	Sotgiu G.; Centis R.; D'Ambrosio L.; Tadolini M.; Castiglia P.; Migliori G.B.	2013	International Journal of Mycobacteriology	https://dx.doi.org/10.1016/j.ijmyco.2013.07.001	369570260	#642	Sotgiu 2013	Study design: Ineligible study design
495	Putative compensatory mutations in the rpoc gene of rifampin-resistant mycobacterium tuberculosis are associated with ongoing transmission	De Vos M.; Muller B.; Borrell S.; Black P.A.; Van Helden P.D.; Warren R.M.; Gagneux S.; Victor T.C.	2013	Antimicrobial Agents and Chemotherapy	https://dx.doi.org/10.1128/AAC.01541-12	368184736	#644	DeVos 2013	Study design: Ineligible study design
496	Determining quantitative targets for public funding of tuberculosis research and development	Walwyn D.R.	2013	Health Research Policy and Systems	https://dx.doi.org/10.1186/1478-4505-11-10	52484730	#645	Walwyn 2013	Study design: Ineligible study design
497	Population Structure of Mixed Mycobacterium tuberculosis Infection Is Strain Genotype and Culture Medium Dependent	Hanekom M.; Streicher E.M.; Van de Berg D.; Cox H.; McDermid C.; Bosman M.; Gey van Pittius N.C.; Victor T.C.; Kidd M.; van Soolingen D.; van Helden P.D.; Warren R.M.	2013	PLoS ONE	https://dx.doi.org/10.1371/journal.pone.0070178	369443208	#647	Hanekom 2013	Outcomes: Ineligible outcome(s) reported
498	Multidrug-resistant tuberculosis in children: Evidence from global surveillance	Zignol M.; Sismanidis C.; Falzon D.; Glaziou P.; Dara M.; Floyd K.	2013	European Respiratory Journal	https://dx.doi.org/10.1183/09031936.00175812	369754154	#648	Zignol 2013	Outcomes: Ineligible outcome(s) reported
499	Afriflu2-Second international workshop on influenza vaccination in the African continent-8 November 2012, Cape Town (South Africa)	Schoub B.D.; Gessner B.D.; Ampofo W.; Cohen A.L.; Steffen C.A.	2013	Vaccine	https://dx.doi.org/10.1016/j.vaccine.2013.04.021	52581540	#649	Schoub 2013	Not related to TB
500	Adverse events in South African children treated for multidrug-resistant tuberculosis and HIV infection	Hicks R.M.; Padayatchi N.; Shah N.S.; Wolf A.; Sunkari V.B.; O'Donnell M.R.	2013	American Journal of Respiratory and Critical Care Medicine		71981039	#650	Hicks 2013	Outcomes: Ineligible outcome(s) reported
501	Tuberculosis in developing countries	Ahmed A.	2013	International Journal of Antimicrobial Agents	https://dx.doi.org/10.1016/S0924-8579%2813%2970134-1	71102579	#651	Ahmed 2013	Study design: Ineligible study design
502	Veterinary virology in india: In retrospective and perspective	Yadav M.P.	2013	Indian Journal of Virology	https://dx.doi.org/10.1007/s13337-013-0132-5	71064389	#652	Yadav 2013	Population: Study not conducted in SA; Study design: Ineligible study design
503	Multidrug resistant tuberculosis epidemic in Swaziland: Ongoing transmission of multidrug resistant Mycobacterium tuberculosis strains	Merker M.; Sanchez E.; Beckert P.; Jochims F.; Bonnet M.; Dlamini T.; Bastard M.; Koarakozian H.; Rusch-Gerdes S.; Niemann S.	2013	International Journal of Medical Microbiology	https://dx.doi.org/10.1016/j.ijmm.2013.08.004	71206594	#653	Merker 2013	Outcomes: Ineligible outcome(s) reported
504	IS6110 restriction fragment length polymorphism typing of drug-resistant mycobacterium tuberculosis Strains from Northeast South Africa	Green E.; Obi L.C.; Okoh A.I.; Nchabeleng M.; de Villiers B.E.; Letsoalo T.; Hoosen A.A.; Bessong P.O.; Ndip R.N.	2013	Journal of Health, Population and Nutrition	http://dx.doi.org/10.3329/jhpn.v31i1.14743	368659284	#654	Green 2013	Outcomes: Ineligible outcome(s) reported
505	Why MSM in rural South African communities should be an HIV prevention research priority	Imrie J.; Hoddinott G.; Fuller S.; Oliver S.; Newell M.L.	2013	AIDS and behavior		369427955	#658	Imrie 2013	Not related to TB
506	Analysis of occupational infections among health care workers in Limpopo province of South Africa	Malangu N.; Legothoane A.	2013	Global journal of health science		368536654	#659	Malangu 2013	Exposure: Study not conducted in informal settlements
507	The contribution of spatial analysis to understanding HIV/TB mortality in children: a structural equation modelling approach	Musenge E.; Vounatsou P.; Collinson M.; Tollman S.; Kahn K.	2013	Global health action	http://dx.doi.org/10.3402/gha.v6i0.19266	369361160	#660	Musenge 2013	Outcomes: Ineligible outcome(s) reported
508	Hazardous and harmful alcohol use and associated factors in tuberculosis public primary care patients in South Africa	Peltzer K.; Louw J.; Mchunu G.; Naidoo P.; Matseke G.; Tutshana B.	2012	International Journal of Environmental Research and Public Health	https://dx.doi.org/10.3390/ijerph9093245	365755260	#664	Peltzer 2012	Outcomes: Ineligible outcome(s) reported
509	Prevalence of psychological distress and associated factors in urban hospital outpatients in South Africa	Peltzer K.; Pengpid S.; Skaal L.	2012	South African Journal of Psychiatry	https://dx.doi.org/10.4102/sajpsychiatry.v18i1.304	364366034	#665	Peltzer 2012	Not related to TB
510	Progress and changes in the South African health sector	Motsoaledi A.	2012	The Lancet	https://dx.doi.org/10.1016/S0140-6736%2812%2961997-7	52330688	#666	Motsoaledi 2012	Study design: Ineligible study design
511	Health in South Africa: Changes and challenges since 2009	Mayosi B.M.; Lawn J.E.; Van Niekerk A.; Bradshaw D.; Abdool Karim S.S.; Coovadia H.M.	2012	The Lancet	https://dx.doi.org/10.1016/S0140-6736%2812%2961814-5	52330686	#667	Mayosi 2012	Study design: Ineligible study design
512	Prevalence of and risk factors for resistance to second-line drugs in people with multidrug-resistant tuberculosis in eight countries: A prospective cohort study	Dalton T.; Cegielski P.; Akksilp S.; Asencios L.; Caoili J.C.; Cho S.-N.; Erokhin V.V.; Ershova J.; Gler M.T.; Kazennyy B.Y.; Kim H.J.; Kliiman K.; Kurbatova E.; Kvasnovsky C.; Leimane V.; Van Der Walt M.; Via L.E.; Volchenkov G.V.; Yagui M.A.; Kang H.	2012	The Lancet	https://dx.doi.org/10.1016/S0140-6736%2812%2960734-X	365892813	#668	Dalton 2012	Exposure: Study not conducted in informal settlements
513	A sustainable agenda for tuberculosis control and research	Raviglione M.; Zumla A.; Marais B.; Horton R.; Motsoaledi A.	2012	The Lancet	https://dx.doi.org/10.1016/S0140-6736%2812%2960373-0	364516985	#669	Raviglione 2012	Study design: Ineligible study design
514	Key issues in the clinical development and implementation of TB vaccines in South Africa	Rustomjee R.; McLeod R.; Hanekom W.; Steel G.; Mahomed H.; Hawkridge A.; Welte A.; Sinanovic E.; Loots G.; Grobler A.; Mvusi L.; Gray G.; Hesseling A.; Ginsberg A.; Lienhardt C.; Shea J.; Tong X.; Lockhart S.; Churchyard G.J.	2012	Tuberculosis	https://dx.doi.org/10.1016/j.tube.2012.05.001	52057293	#671	Rustomjee 2012	Study design: Ineligible study design
515	Molecular characterization and second-line antituberculosis drug resistance patterns of multidrug-resistant Mycobacterium tuberculosis Isolates from the northern region of South Africa	Said H.M.; Kock M.M.; Ismail N.A.; Mphahlele M.; Baba K.; Omar S.V.; Osman A.G.; Hoosen A.A.; Ehlers M.M.	2012	Journal of Clinical Microbiology	https://dx.doi.org/10.1128/JCM.00358-12	365469427	#672	Said 2012	Exposure: Study not conducted in informal settlements
516	Indoor social networks in a south african township: Potential contribution of location to tuberculosis transmission	Wood R.; Racow K.; Bekker L.-G.; Morrow C.; Middelkoop K.; Mark D.; Lawn S.D.	2012	PLoS ONE	https://dx.doi.org/10.1371/journal.pone.0039246	365133365	#673	Wood 2012	Outcomes: Ineligible outcome(s) reported
517	Prevalent pregnancy, biological sex, and virologic response to antiretroviral therapy	Westreich D.; Evans D.; Firnhaber C.; Majuba P.; Maskew M.	2012	Journal of Acquired Immune Deficiency Syndromes	https://dx.doi.org/10.1097/QAI.0b013e318256b310	51953257	#674	Westreich 2012	Not related to TB
518	The changing profile of pediatric meningitis at a referral centre in Cape Town, South Africa	Wolzak N.K.; Cooke M.L.; Orth H.; Van Toorn R.	2012	Journal of Tropical Pediatrics	https://dx.doi.org/10.1093/tropej/fms031	366182304	#675	Wolzak 2012	Outcomes: Ineligible outcome(s) reported
519	Should Xpert MTB/RIF be rolled out in low-income countries?	Peters D.; Theron G.; Peter J.; Dheda K.	2012	International Journal of Tuberculosis and Lung Disease	https://dx.doi.org/10.5588/ijtld.12.0034	364616840	#679	Peters 2012	Study design: Ineligible study design
520	Chronic myeloid leukaemia in South Africa	Louw V.J.	2012	Hematology	https://dx.doi.org/10.1179/102453312X13336169155817	364627216	#680	Louw 2012	Not related to TB
521	A morbidity survey of South African primary care	Mash B.; Fairall L.; Adejayan O.; Ikpefan O.; Kumari J.; Matheel S.; Okun R.; Yogolelo W.	2012	PLoS ONE	https://dx.doi.org/10.1371/journal.pone.0032358	364461141	#681	Mash 2012	Exposure: Study not conducted in informal settlements
522	Feasibility, Yield, and Cost of Active Tuberculosis Case Finding Linked to a Mobile HIV Service in Cape Town, South Africa: A Cross-sectional Study	Kranzer K.; Lawn S.D.; Meyer-Rath G.; Vassall A.; Raditlhalo E.; Govindasamy D.; van Schaik N.; Wood R.; Bekker L.-G.	2012	PLoS Medicine	https://dx.doi.org/10.1371/journal.pmed.1001281	365532680	#682	Kranzer 2012	Exposure: Study not conducted in informal settlements
523	Nucleic acid testing for tuberculosis at the point-of-care in high-burden countries	Niemz A.; Boyle D.S.	2012	Expert Review of Molecular Diagnostics	https://dx.doi.org/10.1586/erm.12.71	366081871	#684	Niemz 2012	Study design: Ineligible study design
524	Population Health Impact and Cost-Effectiveness of Tuberculosis Diagnosis with Xpert MTB/RIF: A Dynamic Simulation and Economic Evaluation	Menzies N.A.; Cohen T.; Lin H.-H.; Murray M.; Salomon J.A.	2012	PLoS Medicine	https://dx.doi.org/10.1371/journal.pmed.1001347	366156170	#685	Menzies 2012	Outcomes: Ineligible outcome(s) reported
525	Factors predicting discordant virological and immunological responses to antiretroviral therapy in HIV-1 clade C infected zulu/xhosa in South Africa	Julg B.; Poole D.; Ghebremichael M.; Castilla C.; Altfeld M.; Sunpath H.; Murphy R.A.; Walker B.D.	2012	PLoS ONE	https://dx.doi.org/10.1371/journal.pone.0031161	364261150	#686	Julg 2012	Outcomes: Ineligible outcome(s) reported
526	Implementation of intravenous to oral antibiotic switch therapy guidelines in the general medical wards of a tertiary-level hospital in South Africa	van Niekerk A.C.; Venter D.J.L.; Boschmans S.-A.	2012	Journal of Antimicrobial Chemotherapy	https://dx.doi.org/10.1093/jac/dkr526	364229313	#687	vanNiekerk 2012	Not related to TB
527	Inconsistent condom use among public primary care patients with tuberculosis in South Africa	Matseke G.; Peltzer K.; Louw J.; Naidoo P.; McHunu G.; Tutshana B.	2012	The Scientific World Journal	https://dx.doi.org/10.1100/2012/501807	365436685	#689	Matseke 2012	Outcomes: Ineligible outcome(s) reported
528	Smoking, BCG and Employment and the Risk of Tuberculosis Infection in HIV-Infected Persons in South Africa	Oni T.; Gideon H.P.; Bangani N.; Tsekela R.; Seldon R.; Wood K.; Wilkinson K.A.; Goliath R.T.; Ottenhoff T.H.M.; Wilkinson R.J.	2012	PLoS ONE	https://dx.doi.org/10.1371/journal.pone.0047072	365821938	#690	Oni 2012	Exposure: Study not conducted in informal settlements
529	Profile: Agincourt health and socio-demographic surveillance system	Kahn K.; Collinson M.A.; Xavier Gomez-olive F.; Mokoena O.; Twine R.; Mee P.; Afolabi S.A.; Clark B.D.; Kabudula C.W.; Khosa A.; Khoza S.; Shabangu M.G.; Silaule B.; Tibane J.B.; Wagner R.G.; Garenne M.L.; Clark S.J.; Tollman S.M.	2012	International Journal of Epidemiology	https://dx.doi.org/10.1093/ije/dys115	365578588	#691	Kahn 2012	Outcomes: Ineligible outcome(s) reported
530	The impact and cost of scaling up genexpert MTB/RIF in South Africa	Meyer-Rath G.; Schnippel K.; Long L.; MacLeod W.; Sanne I.; Stevens W.; Pillay S.; Pillay Y.; Rosen S.	2012	PLoS ONE	https://dx.doi.org/10.1371/journal.pone.0036966	364923370	#692	Meyer-Rath 2012	Study design: Ineligible study design
531	Tuberculosis in developing countries	Singh V.	2012	Paediatric Respiratory Reviews		612983447	#693	Singh 2012	Study design: Ineligible study design
532	Diagnosis of tuberculosis (TB) in a high HIV prevalence setting-evaluation of programmatic practices and implications for new diagnostic technologies in South Africa	Bronner L.E.; Podewils L.J.; Bristow C.; Bantubani N.; Pym A.; Mametja D.	2012	American Journal of Respiratory and Critical Care Medicine		71989996	#694	Bronner 2012	Outcomes: Ineligible outcome(s) reported
533	Audiological monitoring for ototoxic tuberculosis, human immunodeficiency virus and cancer therapies in a developing world setting	Harris T.; Peer S.; Fagan J.J.	2012	Journal of Laryngology and Otology	https://dx.doi.org/10.1017/S0022215112000357	364943507	#695	Harris 2012	Not related to TB
534	A single- vs. multi-item self-rated health status measure: A 21-country study	van Ginneken J.K.; Groenewold G.	2012	Open Public Health Journal	https://dx.doi.org/10.2174/1874944501205010001	364758660	#697	vanGinneken 2012	Not related to TB
535	Khayelitsha 2001 - 2011: 10 Years of primary care HIV and TB programmes	Garone D.B.; Hilderbrand K.; Boulle A.M.; Coetzee D.; Goemaere E.; Van Cutsem G.; Besada D.	2011	Southern African Journal of HIV Medicine	https://dx.doi.org/10.4102/sajhivmed.v12i4.170	364137823	#699	Garone 2011	Study design: Ineligible study design
536	The state of emergency care in the Republic of Kenya	Wachira B.; Martin I.B.K.	2011	African Journal of Emergency Medicine	https://dx.doi.org/10.1016/j.afjem.2011.10.008	363000214	#700	Wachira 2011	Population: Study not conducted in SA
537	Rapid diagnosis of tuberculosis with the Xpert MTB/RIF assay in high burden countries: A cost-effectiveness analysis	Vassall A.; van Kampen S.; Sohn H.; Michael J.S.; John K.R.; den Boon S.; Davis J.L.; Whitelaw A.; Nicol M.P.; Gler M.T.; Khaliqov A.; Zamudio C.; Perkins M.D.; Boehme C.C.; Cobelens F.	2011	PLoS Medicine	https://dx.doi.org/10.1371/journal.pmed.1001120	363017219	#702	Vassall 2011	Study design: Ineligible study design
538	The potential role of garlic (Allium sativum) against the multi-drug resistant tuberculosis pandemic: A review	Dini C.; Fabbri A.; Geraci A.	2011	Annali dell'Istituto Superiore di Sanita	https://dx.doi.org/10.4415/ANN_11_04_18	364006266	#703	Dini 2011	Study design: Ineligible study design
539	The impact of the new who Antiretroviral treatment guidelines on HIV epidemic dynamics and cost in south africa	Hontelez J.A.C.; de Vlas S.J.; Tanser F.; Bakker R.; Barnighausen T.; Newell M.-L.; Baltussen R.; Lurie M.N.	2011	PLoS ONE	https://dx.doi.org/10.1371/journal.pone.0021919	362184556	#705	Hontelez 2011	Not related to TB
540	Tuberculosis infection control in rural South Africa: Survey of knowledge, attitude and practice in hospital staff	Kanjee Z.; Catterick K.; Moll A.P.; Amico K.R.; Friedland G.H.	2011	Journal of Hospital Infection	https://dx.doi.org/10.1016/j.jhin.2011.06.017	51647620	#706	Kanjee 2011	Outcomes: Ineligible outcome(s) reported
541	Social mixing patterns within a South African township community: Implications for respiratory disease transmission and control	Johnstone-Robertson S.P.; Mark D.; Morrow C.; Middelkoop K.; Chiswell M.; Aquino L.D.H.; Bekker L.-G.; Wood R.	2011	American Journal of Epidemiology	https://dx.doi.org/10.1093/aje/kwr251	365091551	#707	Johnstone-Robertson 2011	Outcomes: Ineligible outcome(s) reported
542	Spread of extensively drug-resistant tuberculosis in Kwazulu-Natal Province, South Africa	Moodley P.; Shah N.S.; Tayob N.; Connolly C.; Zetola N.; Gandhi N.; Friedland G.; Sturm A.W.	2011	PLoS ONE	https://dx.doi.org/10.1371/journal.pone.0017513	361862695	#708	Moodley 2011	Outcomes: Ineligible outcome(s) reported
543	Interferon-gamma release assays for the diagnosis of active tuberculosis in HIV-infected patients: A systematic review and meta-analysis	Chen J.; Zhang R.; Wang J.; Liu L.; Zheng Y.; Shen Y.; Qi T.; Lu H.	2011	PLoS ONE	https://dx.doi.org/10.1371/journal.pone.0026827	362837862	#709	Chen 2011	Exposure: Study not conducted in informal settlements
544	Burden of new and recurrent tuberculosis in a major South African city stratified by age and HIV-status	Wood R.; Lawn S.D.; Caldwell J.; Kaplan R.; Middelkoop K.; Bekker L.-G.	2011	PLoS ONE	https://dx.doi.org/10.1371/journal.pone.0025098	362721297	#710	Wood 2011	Exposure: Study not conducted in informal settlements
545	QuantiFERON-TB gold in-tube for the detection of Mycobacterium tuberculosis infection in children with household tuberculosis contact	Kasambira T.S.; Shah M.; Adrian P.V.; Holshouser M.; Madhi S.A.; Chaisson R.E.; Martinson N.A.; Dorman S.E.	2011	International Journal of Tuberculosis and Lung Disease	https://dx.doi.org/10.5588/ijtld.10.0555	361605430	#711	Kasambira 2011	Outcomes: Ineligible outcome(s) reported
546	Extensively drug-resistant tuberculosis in women, Kwazulu-Natal, South Africa	O'Donnell M.R.; Zelnick J.; Werner L.; Master I.; Loveday M.; Robert Horsburgh C.; Padayatchi N.	2011	Emerging Infectious Diseases	https://dx.doi.org/10.3201/eid1710.110105	362648723	#712	O'Donnell 2011	Exposure: Study not conducted in informal settlements
547	Survived infancy but still vulnerable: Spatial-temporal trends and risk factors for child mortality in rural South Africa (Agincourt), 1992-2007	Sartorius B.; Kahn K.; Collinson M.A.; Vounatsou P.; Tollman S.M.	2011	Geospatial Health	http://dx.doi.org/10.4081/gh.2011.181	362414053	#713	Sartorius 2011	Outcomes: Ineligible outcome(s) reported
548	Changes in healthcare workers' knowledge about tuberculosis following a tuberculosis training programme	Naidoo S.; Taylor M.; Esterhuizen T.M.; Nordstrom D.L.; Mohamed O.; Knight S.E.; Jinabhai C.C.	2011	Education for health (Abingdon, England)		560059461	#714	Naidoo 2011	Study design: Ineligible study design
549	Age-disparity, sexual connectedness and HIV infection in disadvantaged communities around Cape Town, South Africa: a study protocol	Delva W.; Beauclair R.; Welte A.; Vansteelandt S.; Hens N.; Aerts M.; du Toit E.; Beyers N.; Temmerman M.	2011	BMC public health		560035456	#715	Delva 2011	Not related to TB
550	Culture conversion among HIV co-infected multidrug-resistant tuberculosis patients in Tugela ferry, South Africa	Brust J.C.M.; Lygizos M.; Chaiyachati K.; Scott M.; van der Merwe T.L.; Moll A.P.; Li X.; Loveday M.; Bamber S.A.; Lalloo U.G.; Friedland G.H.; Sarita Shah N.; Gandhi N.R.	2011	PLoS ONE	https://dx.doi.org/10.1371/journal.pone.0015841	361180130	#717	Brust 2011	Outcomes: Ineligible outcome(s) reported
551	Evaluating the cost-effectiveness of checklists and treatment algorithms: An empiric example of a meningitis checklist in resource limited settings	Durski K.; Kuntz K.M.; Yasukawa K.; Virnig B.; Meya D.; Boulware D.R.	2011	American Journal of Tropical Medicine and Hygiene		71043286	#719	Durski 2011	Study design: Ineligible study design
552	Impairment following silica dust exposure, silicosis and pulmonary tuberculosis	Ehrlich R.	2011	Occupational and Environmental Medicine	https://dx.doi.org/10.1136/oemed-2011-100382.295	70684718	#720	Ehrlich 2011	Outcomes: Ineligible outcome(s) reported
553	Update and challenges in the prevention of Mother-to-Child Transmission (PMTCT) of HIV infection	Newell M.-L.	2011	Tropical Medicine and International Health		70588968	#721	Newell 2011	Not related to TB
554	Juvenile myasthenia gravis: Characteristics of children in Kwazulu-Natal, South Africa	Govender V.; Mubaiwa L.; Govender R.	2011	European Journal of Paediatric Neurology	https://dx.doi.org/10.1016/S1090-3798%2811%2970334-8	70441046	#722	Govender 2011	Outcomes: Ineligible outcome(s) reported
555	Stigma impedes AIDS prevention	Karim S.S.A.	2011	Nature	https://dx.doi.org/10.1038/474029a	361874714	#723	Karim 2011	Not related to TB
556	Changing predictors of mortality over time from cART start: Implications for care	Hoffmann C.J.; Fielding K.L.; Johnston V.; Charalambous S.; Innes C.; Moore R.D.; Chaisson R.E.; Grant A.D.; Churchyard G.J.	2011	Journal of Acquired Immune Deficiency Syndromes	https://dx.doi.org/10.1097/QAI.0b013e31823219d1	51597147	#724	Hoffmann 2011	Not related to TB
557	The capacity of African research institutions to respond to HIV/M. tuberculosis co-infection	Charman A.; Walzl G.; Preiser W.	2011	Open Infectious Diseases Journal	https://dx.doi.org/10.2174/1874279301105010060	362874062	#725	Charman 2011	Study design: Ineligible study design
558	Nutritional health of young children in South Africa over the first 16 years of democracy	Iversen P.O.; du Plessis L.; Marais D.; Morseth M.; Hoisaether E.A.; Herselman M.	2011	SAJCH South African Journal of Child Health		362700249	#726	Iversen 2011	Outcomes: Ineligible outcome(s) reported
559	Seasonality of tuberculosis	Fares A.	2011	Journal of Global Infectious Diseases	https://dx.doi.org/10.4103/0974-777X.77296	361487144	#727	Fares 2011	Study design: Ineligible study design
560	Estimating the demand for health services in four poor districts of Cape Town, South Africa	Skordis-Worrall J.; Hanson K.; Mills A.	2011	International Health	https://dx.doi.org/10.1016/j.inhe.2011.01.004	51280302	#728	Skordis-Worrall 2011	Not related to TB
561	Potential utility of empirical tuberculosis treatment for HIV-infected patients with advanced immunodeficiency in high TB-HIV burden settings	Lawn S.D.; Ayles H.; Egwaga S.; Williams B.; Mukadi Y.D.; Santos Filho E.D.; Godfrey-Faussett P.; Granich R.M.; Harries A.D.	2011	International Journal of Tuberculosis and Lung Disease		361275725	#729	Lawn 2011	Study design: Ineligible study design
562	Predictors of alcohol use prior to pregnancy recognition among township women in Cape Town, South Africa	O'Connor M.J.; Tomlinson M.; LeRoux I.M.; Stewart J.; Greco E.; Rotheram-Borus M.J.	2011	Social Science and Medicine	https://dx.doi.org/10.1016/j.socscimed.2010.09.049	51152242	#731	O'Connor 2011	Not related to TB
563	An investigation into the statistical properties of TB episodes in a South African community with high HIV prevalence	Pretorius C.; Dodd P.; Wood R.	2011	Journal of Theoretical Biology	https://dx.doi.org/10.1016/j.jtbi.2010.10.012	51186125	#732	Pretorius 2011	Outcomes: Ineligible outcome(s) reported
564	Impact of tuberculosis cotreatment on viral suppression rates among HIV-positive children initiating HAART	Zanoni B.C.; Phungula T.; Zanoni H.M.; France H.; Feeney M.E.	2011	AIDS	https://dx.doi.org/10.1097/QAD.0b013e32833f9e04	51102226	#733	Zanoni 2011	Not related to TB
565	Part IV. Human infections and antibiotic resistance	Crowther-Gibson P.; Govender N.; Lewis D.A.; Bamford C.; Brink A.; von Gottberg A.; Klugman K.; du Plessis M.; Fali A.; Harris B.; Keddy K.H.; Botha M.	2011	South African Medical Journal		362255195	#734	Crowther-Gibson 2011	Study design: Ineligible study design
566	'Saving Children 2009': Evaluating quality of care through mortality auditing	Bamford L.; Stephen C.; Patrick M.	2011	SAJCH South African Journal of Child Health		362110049	#735	Bamford 2011	Not related to TB
567	Socioeconomic-related health inequality in South Africa: Evidence from General Household Surveys	Ataguba J.E.; Akazili J.; McIntyre D.	2011	International Journal for Equity in Health	https://dx.doi.org/10.1186/1475-9276-10-48	51714531	#736	Ataguba 2011	Not related to TB
568	Rapid diagnosis of tuberculosis and multidrug resistance by the microscopic-observation drug-susceptibility assay	Shah N.S.; Moodley P.; Babaria P.; Moodley S.; Ramtahal M.; Richardson J.; Heysell S.; Li X.; Moll A.; Friedland G.; Sturm A.W.; Gandhi N.R.	2011	American Journal of Respiratory and Critical Care Medicine	https://dx.doi.org/10.1164/rccm.201009-1449OC	361787523	#737	Shah 2011	Outcomes: Ineligible outcome(s) reported
569	Antiretroviral therapy responses among children attending a large public clinic in Soweto, South Africa	Meyers T.M.; Yotebieng M.; Kuhn L.; Moultrie H.	2011	Pediatric Infectious Disease Journal	https://dx.doi.org/10.1097/INF.0b013e31822539f6	51512731	#739	Meyers 2011	Outcomes: Ineligible outcome(s) reported
570	Invasive aspergillosis in developing countries	Chakrabarti A.; Chatterjee S.S.; Das A.; Shivaprakash M.R.	2011	Medical Mycology	https://dx.doi.org/10.3109/13693786.2010.505206	361444455	#740	Chakrabarti 2011	Not related to TB
571	Highly active antiretroviral treatment for the prevention of HIV transmission	Granich R.; Crowley S.; Vitoria M.; Lo Y.-R.; Souteyrand Y.; Dye C.; Gilks C.; Guerma T.; De Cock K.M.; Williams B.	2010	Journal of the International AIDS Society	https://dx.doi.org/10.1186/1758-2652-13-1	358681470	#744	Granich 2010	Not related to TB
572	Case report: Tuberculosis pericarditis with cardiac tamponade: Management in the resource-limited setting	Heller T.; Lessells R.J.; Wallrauch C.; Brunetti E.	2010	American Journal of Tropical Medicine and Hygiene	https://dx.doi.org/10.4269/ajtmh.2010.10-0271	361213307	#745	Heller 2010	Study design: Ineligible study design
573	5th International AIDS Society Conference on HIV Pathogenesis, Treatment and Prevention: Summary of key research and implications for policy and practice - Clinical sciences	Mascolinli M.; Kort R.	2010	Journal of the International AIDS Society	https://dx.doi.org/10.1186/1758-2652-13-S1-S3	363059110	#747	Mascolinli 2010	Not related to TB; Study design: Ineligible study design
574	Drug-susceptibility patterns of Mycobacterium tuberculosis in Mpumalanga province, South Africa: possible guiding design of retreatment regimen	Green E.; Obi C.L.; Nchabeleng M.; de Villiers B.E.; Sein P.P.; Letsoalo T.; Hoosen A.A.; Bessong P.O.; Ndip R.N.	2010	Journal of health, population, and nutrition		358677341	#749	Green 2010	Outcomes: Ineligible outcome(s) reported
575	Treatment outcomes at 24 months for extensively drug resistant tuberculosis (XDR-Tb) with and without HIV co-infection	O'Donnell M.R.; Padayatchi N.; Grobler A.; Master I.; Osburn G.; Werner L.; Horsburgh C.R.	2010	American Journal of Respiratory and Critical Care Medicine		70842918	#751	O'Donnell 2010	Outcomes: Ineligible outcome(s) reported
576	Rapid diagnosis of tuberculosis and mdr tb using the Microscopic-Observation Drug-Susceptibility (MODS) assay in a high HIV prevalence setting - South Africa	Shah S.; Babaria P.; Moodley P.; Heysell S.; Sturm W.; Moll A.; Mhlongo P.; Moodley S.; Ramtahal M.; Richardson J.; Li X.; Friedland G.; Gandhi N.	2010	American Journal of Respiratory and Critical Care Medicine		70839721	#752	Shah 2010	Exposure: Study not conducted in informal settlements
577	Current practices in the management and monitoring of moderately active and life threatening SLE in South Africa	Tikly M.; Kalla A.A.; Mody G.M.	2010	Lupus	https://dx.doi.org/10.1177/09612033100190010101	70443833	#753	Tikly 2010	Not related to TB
578	Gender differences in health literacy about tuberculosis (tb) amongst south african high school students	Taylor M.	2010	American Journal of Tropical Medicine and Hygiene		70442682	#754	Taylor 2010	Outcomes: Ineligible outcome(s) reported
579	ART achievements and challenges in Africa	Hakim J.	2010	Journal of the International AIDS Society	https://dx.doi.org/10.1186/1758-2652-13-S4-K3	70302323	#755	Hakim 2010	Study design: Ineligible study design
580	Challenges and perspectives for improved management of HIV/Mycobacterium tuberculosis co-infection	Sester M.; Giehl C.; McNerney R.; Kampmann B.; Walzl G.; Cuchi P.; Wingfield C.; Lange C.; Migliori G.B.; Kritski A.L.; Meyerhans A.	2010	European Respiratory Journal	https://dx.doi.org/10.1183/09031936.00040910	360087209	#756	Sester 2010	Study design: Ineligible study design
581	Intensive tuberculosis screening for HIV-infected patients starting antiretroviral therapy in Durban, South Africa	Bassett I.V.; Wang B.; Chetty S.; Giddy J.; Losina E.; Mazibuko M.; Bearnot B.; Allen J.; Walensky R.P.; Freedberg K.A.	2010	Clinical Infectious Diseases	https://dx.doi.org/10.1086/656282	359746908	#759	Bassett 2010	Exposure: Study not conducted in informal settlements
582	Masibambane: Message from the President	Seoka S.	2010	SA Pharmaceutical Journal		359591798	#760	Seoka 2010	Study design: Ineligible study design
583	Perspectives of intellectual disability in South Africa: Epidemiology, policy, services for children and adults	Adnams C.M.	2010	Current Opinion in Psychiatry	https://dx.doi.org/10.1097/YCO.0b013e32833cfc2d	359325853	#761	Adnams 2010	Not related to TB
584	Impact of age and sex on mycobacterial immunity in an area of high tuberculosis incidence	Gallant C.J.; Cobat A.; Simkin L.; Black G.F.; Stanley K.; Hughes J.; Doherty T.M.; Hanekom W.A.; Eley B.; Beyers N.; Jais J.-P.; Van Helden P.; Abel L.; Alcais A.; Hoal E.G.; Schurr E.	2010	International Journal of Tuberculosis and Lung Disease		359199409	#762	Gallant 2010	Outcomes: Ineligible outcome(s) reported
585	Reducing mortality with cotrimoxazole preventive therapy at initiation of antiretroviral therapy in South Africa	Hoffmann C.J.; Fielding K.L.; Charalambous S.; Innes C.; Chaisson R.E.; Grant A.D.; Churchyard G.J.	2010	AIDS	https://dx.doi.org/10.1097/QAD.0b013e32833ac6bc	359128620	#763	Hoffmann 2010	Not related to TB
586	Evaluation of paradoxical TB-associated IRIS with the use of standardized case definitions for resource-limited settings	Eshun-Wilson I.; Havers F.; Nachega J.B.; Prozesky H.W.; Taljaard J.J.; Zeier M.D.; Cotton M.; Simon G.; Soentjens P.	2010	Journal of the International Association of Physicians in AIDS Care	https://dx.doi.org/10.1177/1545109710361537	359005277	#764	Eshun-Wilson 2010	Outcomes: Ineligible outcome(s) reported
587	Antiretrovirals and isoniazid preventive therapy in the prevention of HIV-associated tuberculosis in settings with limited health-care resources	Lawn S.D.; Wood R.; De Cock K.M.; Kranzer K.; Lewis J.J.; Churchyard G.J.	2010	The Lancet Infectious Diseases	https://dx.doi.org/10.1016/S1473-3099%2810%2970078-5	359019139	#765	Lawn 2010	Outcomes: Ineligible outcome(s) reported
588	Patient referral from nurses to doctors in a nurse-led HIV primary care clinic in South Africa: Implications for training and support	Venkatesh K.K.; De Bruyn G.; Lurie M.N.; Lentle K.; Tshabangu N.; Moshabela M.; Martinson N.A.	2010	AIDS Care - Psychological and Socio-Medical Aspects of AIDS/HIV	https://dx.doi.org/10.1080/09540121003692243	359776579	#768	Venkatesh 2010	Not related to TB
589	Peritonitis in children on peritoneal dialysis in Cape Town, South Africa: Epidemiology and risks	Raaijmakers R.; Gajjar P.; Schroder C.; Nourse P.	2010	Pediatric Nephrology	https://dx.doi.org/10.1007/s00467-010-1592-0	51000192	#771	Raaijmakers 2010	Not related to TB
590	Challenges in the provision of tuberculosis preventive therapy to children in Gauteng Province, South Africa	Philip, R T; Feucht, U D	2022	S. Afr. j. child health (Online)	10.7196/SAJCH.2022.v16.i1.1818	biblio-1359342	#772	Philip 2022	Outcomes: Ineligible outcome(s) reported; Study design: Ineligible study design
591	Catastrophic health expenditure in sub-Saharan Africa: systematic review and meta-analysis	Eze, Paul; Lawani, Lucky Osaheni; Agu, Ujunwa Justina; Acharya, Yubraj	2022	Bull. W.H.O. (Online)	10.2471/BLT.21.287673	biblio-1372829	#774	Eze 2022	Outcome: Outcome(s) not broken down by sub-population(s); Study design: Ineligible study design
592	Epidemiology and diagnosis of inflammatory bowel diseases	Kang-Moon LEE	2021	Journal of the Korean Medical Association		wpr-900882	#775	Kang-MoonLEE 2021	Not related to TB
593	AIDS and COVID-19 in southern Africa	Wyngaard, Arnau van; Whiteside, Alan	2021	Afr. j. AIDS res. (Online)	10.2989/16085906.2021.1948877	biblio-1284622	#777	Wyngaard 2021	Not related to TB; Study design: Ineligible study design
594	Children caught in the long shadow of COVID-19	Dangor, Z; Naidoo, K D; Saloojee, H; Madhi, S A	2021	S. Afr. j. child health (Online)	10.7196/SAJCH.2021.v15.i4.1950	biblio-1354345	#778	Dangor 2021	Not related to TB
595	Mapping the tuberculosis scientific landscape among BRICS countries: a bibliometric and network analysis	Castor, Kamaiaji; Mota, Fabio Batista; da Silva, Roseli Monteiro; Cabral, Bernardo Pereira; Maciel, Ethel Leonor; Laborat√≥rio de Pesquisa em Micobact√©riasde Almeida, Isabela Neves; Arakaki-Sanchez, Denise; Andrade, Kleydson Bonfim; Testov, Vadim; Vasilyeva, Irina; Zhao, Yanlin; Zhang, Hui; Singh, Manjula; Rao, Raghuram; Tripathy, Srikanth; Gray, Glenda; Padayatchi, Nesri; Bhagwandin, Niresh; Sw…	2020	Mem. Inst. Oswaldo Cruz	10.1590/0074-02760190342	biblio-1091239	#779	Castor 2020	Outcomes: Ineligible outcome(s) reported
596	A rapid review of the effectiveness of screening practices at airports, land borders and ports to reduce the transmission of respiratory infectious diseases such as COVID-19	Chetty, T; Daniels, B. B; Ngandu, N. K; Goga, A	2020	S. Afr. med. j. (Online)		biblio-1271056	#780	Chetty 2020	Not related to TB
597	Investiga√ß√£o de poss√≠veis grupos de risco para tuberculose humana por Mycobacterium bovis no estado de S√£o Paulo	Couto, Rodrigo de Macedo	2019			biblio-1006650	#781	Couto 2019	Population: Study not conducted in SA
598	Views of South African biomedical research ethics committee members on their own ethics review outcomes	Silaigwana, B; Wassenaar, D	2019	S. Afr. j. bioeth. law		biblio-1270204	#782	Silaigwana 2019	Study design: Ineligible study design
599	Bench, bed and beyond: communication and responsibility in decentralised tuberculosis care	Watermeyer, Jennifer; Penn, Claire; Scott, Megan; Seabi, Tshegofatso	2019	Health SA Gesondheid (Print)		biblio-1262551	#783	Watermeyer 2019	Study design: Ineligible study design
600	Potential benefits and harms of the use of UV radiation in transmission of tuberculosis in South African health facilities	Mamahlodi, Marang Tebogo	2019	J. Public Health Africa (Online)		biblio-1263180	#784	Mamahlodi 2019	Not related to TB
601	Strengthening Human Immunodeficiency Virus and Tuberculosis Prevention Capacity among South African Healthcare Workers: A Mixed Methods Study of a Collaborative Occupational Health Program	Alexandre LIAUTAUD; Prince-A ADU; Annalee YASSI; Muzimkhulu ZUNGU; Jerry-M SPIEGEL; Angeli RAWAT; Elizabeth-A BRYCE; Michelle-C ENGELBRECHT	2018	Safety and Health at Work		wpr-714881	#786	AlexandreLIAUTAUD 2018	Outcomes: Ineligible outcome(s) reported
602	Digital radiological surveillance of silicosis and related tuberculosis in the South African mining industry practical and technical considerations	Ehrlich, R; Franzblau, A; Meyer, C; teWaterNaude, J. M	2018	Occup. health South. Afr. (Online)		biblio-1268155	#787	Ehrlich 2018	Exposure: Study not conducted in informal settlements
603	South African clinical practice guidelines: A landscape analysis	Wilkinson, M; Wilkinson, T; Kredo, T; MacQuilkan, K; Mudara, C; Winch, A; Pillay, Y; Hofman, K. J	2018	S. Afr. med. j. (Online)		biblio-1271181	#788	Wilkinson 2018	Outcomes: Ineligible outcome(s) reported
604	Trends in admissions, morbidity and outcomes at Red Cross War Memorial Children's Hospital, Cape Town, 2004-2013	Isaacs-Long, Y; Myer, L; Zar, H. J	2017	S. Afr. med. j. (Online)		biblio-1271160	#789	Isaacs-Long 2017	Outcomes: Ineligible outcome(s) reported
605	An√°lisis gen√≥mico comparativo de cepas peruanas de Mycobacterium tuberculosis	Tarazona, David; Galarza, Marco; Levano, Kelly S; Guio, Heinner	2016	Rev. peru. med. exp. salud publica	10.17843/rpmesp.2016.332.2192	lil-795389	#790	Tarazona 2016	Population: Study not conducted in SA
606	The evaluation of Xpert MTB/RIF for the diagnosis of tuberculous meningitis	Ruixue ZHANG; Yin LONG; Guodong FENG; Hao LIU; Guanghong BAI; Xiuli XU; Xiaodong CHENG; Xiaoke HAO; Jiayun LIU	2016	Chinese Journal of Laboratory Medicine		wpr-494744	#791	RuixueZHANG 2016	Outcomes: Ineligible outcome(s) reported
607	Routine Immunization in the WHO African Region: Progress; Challenges and Way Forward	Anya, Blanche; Mihigo, Richard; Nshimirimana, Deo; Okeibunor, Joseph; Poy, Alain	2015	Afr. health monit. (Online)		biblio-1256290	#792	Anya 2015	Study design: Ineligible study design
608	HIV and/or AIDS-related deaths and modifiable risk factors: a descriptive study of medical admissions at Oshakati Intermediate Hospital in Northern Namibia	Mgori, N. K; Mash, Robert	2015	Afr. j. prim. health care fam. med. (Online)		biblio-1257807	#793	Mgori 2015	Not related to TB
609	Expenditures on health research in sub-Saharan African countries: results of a questionnaire-based survey	Kebede, Derege; Zielinski, Chris; Ebongue Mbondji, Peter; Sanou, Issa; Kouvividila, Wenceslas; Lusamba-Dikassa, Paul-Samson	2014	J. R. Soc. Med. (Online)		biblio-1263294	#795	Kebede 2014	Study design: Ineligible study design
610	An overview and mapping of childhood tuberculosis: Prevalence, scientific production and citation analysis.	Alavinia, Seyed Mohammad; Khakshour, Ali; Gholamreza, Habibi; Behdad, Navabi; Mostafavi, Seyed Abolfazl; Moghadam, Mohsen Saber	2013			sea-159923	#796	Alavinia 2013	Study design: Ineligible study design
611	Tuberculosis infection control in a high drug-resistance setting in rural South Africa: Information, motivation, and behavioral skills	Z., Kanjee; K.R., Amico; F., Li; K., Mbolekwa; A.P., Moll; G.H., Friedland	2012	J. Infection Public Health		emr-118163	#797	Z 2012	Study design: Ineligible study design
612	Tuberculosis and lactic acidosis as causes of death in adult patients from a regional hospital in Johannesburg	Ntambwe, Malangu; Maryet, Mogashoa	2012	Afr. j. prim. health care fam. med. (Online)		biblio-1257778	#798	Ntambwe 2012	Outcomes: Ineligible outcome(s) reported
613	Adverse Effects Profile of Multidrug-Resistant Tuberculosis Treatment in a South African Outpatient Clinic	Jacobs, Tiras Quentin; Ross, Andrew	2012	S. Afr. fam. pract. (2004, Online)		biblio-1270001	#799	Jacobs 2012	Exposure: Study not conducted in informal settlements
614	Predictors of non-uptake of human immunodeficiency virus testing by tuberculosis public primary patients in three districts, south Africa	K., Pleltzer; G., Mchunu; B., Tutshana; P., Naidoo; G., Matseke; J., Louw	2012	Iran. J. Public Health		emr-152046	#800	K 2012	Outcomes: Ineligible outcome(s) reported
615	Evaluation of directly observed treatment for tuberculosis in the Bojanala health district, North West Province of South Africa	Tumbo, J. M; Ogunbanjo, Gboyega A	2011	Afr. j. prim. health care fam. med. (Online)		biblio-1257761	#801	Tumbo 2011	Outcomes: Ineligible outcome(s) reported
616	What are the Reasons for Patients not Adhering to their Anti-TB Treatment in a South African District Hospital?	Govender, S; Mash, R	2009	S. Afr. fam. pract. (2004, Online)		biblio-1269869	#802	Govender 2009	Outcomes: Ineligible outcome(s) reported; Study design: Ineligible study design
617	Tuberculosis arthritis of the elbow, a diagnostic problem	Hany, Wadie; Azza Hassan, Karar; Ebtisam, Alhuwaidi	2008	J. Bahrain Med. Soc.		emr-87495	#803	Hany 2008	Population: Study not conducted in SA
618	Rare case of tuberculous arthritis of the elbow a diagnostic problem. Case report	Hany, Wadie; Azza Hassan, Karar	2008	Pan Arab J. Orthop. Trauma		emr-89720	#804	Hany 2008	Study design: Ineligible study design
619	Enfermedades oportunistas: experiencias en la poblaci√≥n sudafricana con SIDA	Larrea Fabra, Roberto; Roque Acosta, Mar√≠a del Carmen	2007	Rev. cuba. med		lil-499585	#805	LarreaFabra 2007	Not related to TB
620	Infectious disease among enslaved African Americans at Eaton's Estate, Warren County, North Carolina, ca. 1830-1850	Lambert, Patricia M	2006	Mem. Inst. Oswaldo Cruz		lil-441350	#806	Lambert 2006	Study design: Ineligible study design
621	Morbidity profile of admissions to GF Jooste Hospital; Manenberg; Cape Town	De Villiers, P. J. T; Marszalek, J	2006	S. Afr. fam. pract. (2004, Online)		biblio-1269769	#807	DeVilliers 2006	Outcomes: Ineligible outcome(s) reported
622	Postmortem findings in HIV/AIDS patients in a tertiary care hospital in rural South Africa	Garcia-Jardon, M.; Bhat, V. G.; Blanco-Blanco, E.; Stepian, A.	2010	Trop Doct	10.1258/td.2010.090465		#812	Garcia-Jardon 2010	Exposure: Study not conducted in informal settlements
623	Causes of death on antiretroviral therapy: a post-mortem study from South Africa	Wong, E. B.; Omar, T.; Setlhako, G. J.; Osih, R.; Feldman, C.; Murdoch, D. M.; Martinson, N. A.; Bangsberg, D. R.; Venter, W. D.	2012	PLoS One	10.1371/journal.pone.0047542		#813	Wong 2012	Exposure: Study not conducted in informal settlements
624	Association of Antibody Immunity With Cryptococcal Antigenemia and Mortality in a South African Cohort With Advanced Human Immunodeficiency Virus Disease	Yoon H.; Wake R.M.; Nakouzi A.S.; Wang T.; Agalliu I.; Tiemessen C.T.; Govender N.P.; Jarvis J.N.; Harrison T.S.; Pirofski L.-A.	2023	Clinical Infectious Diseases	https://dx.doi.org/10.1093/cid/ciac633	35915964 [https://www.ncbi.nlm.nih.gov/pubmed/?term=35915964]	#4199	Yoon 2023	Not related to TB
625	Effect of the relationship between anaemia and systemic inflammation on the risk of incident tuberculosis and death in people with advanced HIV: a sub-analysis of the REMEMBER trial	Araujo-Pereira M.; Krishnan S.; Salgame P.; Manabe Y.C.; Hosseinipour M.C.; Bisson G.; Severe D.P.; Rouzier V.; Leong S.; Mave V.; Sawe F.K.; Siika A.M.; Kanyama C.; Dadabhai S.S.; Lama J.R.; Valencia-Huamani J.; Badal-Faesen S.; Lalloo U.G.; Naidoo K.; Mohapi L.; Kityo C.; Andrade B.B.; Gupta A.	2023	eClinicalMedicine	https://dx.doi.org/10.1016/j.eclinm.2023.102030		#4200	Araujo-Pereira 2023	Outcomes: Ineligible outcome(s) reported
626	Succession and determinants of the early life nasopharyngeal microbiota in a South African birth cohort	Claassen-Weitz S.; Gardner-Lubbe S.; Xia Y.; Mwaikono K.S.; Mounaud S.H.; Nierman W.C.; Workman L.; Zar H.J.; Nicol M.P.	2023	Microbiome	https://dx.doi.org/10.1186/s40168-023-01563-5	37271810 [https://www.ncbi.nlm.nih.gov/pubmed/?term=37271810]	#4201	Claassen-Weitz 2023	Outcomes: Ineligible outcome(s) reported
627	Mapping digital health ecosystems in Africa in the context of endemic infectious and non-communicable diseases	Manyazewal T.; Ali M.K.; Kebede T.; Magee M.J.; Getinet T.; Patel S.A.; Hailemariam D.; Escoffery C.; Woldeamanuel Y.; Makonnen N.; Solomon S.; Amogne W.; Marconi V.C.; Fekadu A.	2023	npj Digital Medicine	https://dx.doi.org/10.1038/s41746-023-00839-2		#4202	Manyazewal 2023	Exposure: Study not conducted in informal settlements
628	Tuberculosis remains a major burden in systemic lupus erythematosus patients in Durban, South Africa	Al-arbi K.M.S.; Magula N.P.; Mody G.M.	2023	Frontiers in Medicine	https://dx.doi.org/10.3389/fmed.2023.1118390		#4203	Al-arbi 2023	Exposure: Study not conducted in informal settlements
629	Voices from the Patients: A Qualitative Study of the Integration of Tuberculosis, Human Immunodeficiency Virus and Primary Healthcare Services in O.R. Tambo District, Eastern Cape, South Africa	Dlatu N.; Oladimeji K.E.; Apalata T.	2023	Infectious Disease Reports	https://dx.doi.org/10.3390/idr15020017		#4204	Dlatu 2023	Outcomes: Ineligible outcome(s) reported
630	Household- Versus Incentive-Based Contact Investigation for Tuberculosis in Rural South Africa: A Cluster-Randomized Trial	Hanrahan C.F.; Nonyane B.A.S.; Lebina L.; Mmolawa L.; Siwelana T.; West N.S.; Albaugh N.; Martinson N.; Dowdy D.W.	2023	Clinical Infectious Diseases	https://dx.doi.org/10.1093/cid/ciac920	36458857 [https://www.ncbi.nlm.nih.gov/pubmed/?term=36458857]	#4205	Hanrahan 2023	Outcomes: Ineligible outcome(s) reported
631	Implementation and outcomes of dolutegravir-based first-line antiretroviral therapy for people with HIV in South Africa: a retrospective cohort study	Dorward J.; Sookrajh Y.; Khubone T.; van der Molen J.; Govender R.; Phakathi S.; Lewis L.; Bottomley C.; Maraj M.; Lessells R.J.; Naidoo K.; Butler C.C.; Van Heerden R.; Garrett N.	2023	The Lancet HIV	https://dx.doi.org/10.1016/S2352-3018%2823%2900047-4	37001536 [https://www.ncbi.nlm.nih.gov/pubmed/?term=37001536]	#4206	Dorward 2023	Outcomes: Ineligible outcome(s) reported
632	Adherence Measured Using Electronic Dose Monitoring is Associated with Emergent Antiretroviral Resistance and Poor Outcomes in People with Human Immunodeficiency Virus/AIDS and Multidrug-Resistant Tuberculosis	Bateman M.; Wolf A.; Chimukangara B.; Brust J.C.M.; Lessells R.; Amico R.; Boodhram R.; Singh N.; Orrell C.; Friedland G.; Naidoo K.; Padayatchi N.; O'Donnell M.R.	2022	Clinical Infectious Diseases	https://dx.doi.org/10.1093/cid/ciac232	35352097 [https://www.ncbi.nlm.nih.gov/pubmed/?term=35352097]	#4207	Bateman 2022	Outcomes: Ineligible outcome(s) reported
633	Catastrophic "costs": A hindrance to eliminate tuberculosis	Kaurav Y.; Bharti A.	2023	Indian Journal of Tuberculosis	https://dx.doi.org/10.1016/j.ijtb.2023.01.003	37100569 [https://www.ncbi.nlm.nih.gov/pubmed/?term=37100569]	#4208	Kaurav 2023	Outcome: Outcome(s) not broken down by sub-population(s)
634	Impact of interventions for tuberculosis prevention and care in South Africa - A systematic review of mathematical modelling studies	Brown L.R.; Van Schalkwyk C.; De Villiers A.K.; Marx F.M.	2023	South African Medical Journal	https://dx.doi.org/10.7196/SAMJ.2023.v113i3.16812	36876352 [https://www.ncbi.nlm.nih.gov/pubmed/?term=36876352]	#4209	Brown 2023	Study design: Ineligible study design
635	Household structure, composition and child mortality in the unfolding antiretroviral therapy era in rural South Africa: comparative evidence from population surveillance, 2000-2015	Houle B.; Kabudula C.; Gareta D.; Herbst K.; Clark S.J.	2023	BMJ Open	https://dx.doi.org/10.1136/bmjopen-2022-070388	36921956 [https://www.ncbi.nlm.nih.gov/pubmed/?term=36921956]	#4210	Houle 2023	Not related to TB
636	Transmission modeling to infer tuberculosis incidence prevalence and mortality in settings with generalized HIV epidemics	Dodd P.J.; Shaweno D.; Ku C.-C.; Glaziou P.; Pretorius C.; Hayes R.J.; MacPherson P.; Cohen T.; Ayles H.	2023	Nature Communications	https://dx.doi.org/10.1038/s41467-023-37314-1	36964130 [https://www.ncbi.nlm.nih.gov/pubmed/?term=36964130]	#4211	Dodd 2023	Exposure: Study not conducted in informal settlements
637	Epidemiological correlates of overweight and obesity in the Northern Cape Province, South Africa	Smith M.H.; Myrick J.W.; Oyageshio O.; Uren C.; Saayman J.; Boolay S.; van der Westhuizen L.; Werely C.; Moller M.; Henn B.M.; Reynolds A.W.	2023	PeerJ	https://dx.doi.org/10.7717/peerj.14723		#4212	Smith 2023	Not related to TB
638	The prognostic impact of monocyte fluorescence, immunosuppressive monocytes and peripheral blood immune cell numbers in HIV-associated Diffuse Large B-cell Lymphoma	Vaughan J.; Wiggill T.; Lawrie D.; Machaba M.; Patel M.	2023	PLoS ONE	https://dx.doi.org/10.1371/journal.pone.0280044	36630466 [https://www.ncbi.nlm.nih.gov/pubmed/?term=36630466]	#4213	Vaughan 2023	Not related to TB
639	A descriptive study of pregnant women with type 1 diabetes mellitus seen at Chris Hani Baragwanath Academic Hospital from January 2010 to December 2016	Thomas L.S.C.; Adam Y.	2022	Obstetrics and Gynaecology Forum	https://dx.doi.org/10.10520/ejc-medog_v32_n2_a5		#4214	Thomas 2022	Not related to TB
640	Epileptic spasms: A South African overview of aetiologies, interventions, and outcomes	Raga S.V.; Essajee F.; Solomons R.; Van Toorn R.; Wilmshurst J.M.	2023	Developmental Medicine and Child Neurology	https://dx.doi.org/10.1111/dmcn.15433	36229895 [https://www.ncbi.nlm.nih.gov/pubmed/?term=36229895]	#4215	Raga 2023	Not related to TB
641	Cost-effectiveness of tuberculosis infection prevention and control interventions in South African clinics: A model-based economic evaluation informed by complexity science methods	Bozzani F.M.; McCreesh N.; Diaconu K.; Govender I.; White R.G.; Kielmann K.; Grant A.D.; Vassall A.	2023	BMJ Global Health	https://dx.doi.org/10.1136/bmjgh-2022-010306		#4216	Bozzani 2023	Outcomes: Ineligible outcome(s) reported
642	Breakthrough SARS-CoV-2 infections during periods of delta and omicron predominance, South Africa	Goga A.; Bekker L.-G.; Garrett N.; Reddy T.; Yende-Zuma N.; Fairall L.; Moultrie H.; Takalani A.; Trivella V.; Faesen M.; Bailey V.; Seocharan I.; Gray G.E.	2022	The Lancet	https://dx.doi.org/10.1016/S0140-6736%2822%2901190-4	35809579 [https://www.ncbi.nlm.nih.gov/pubmed/?term=35809579]	#4217	Goga 2022	Not related to TB
643	Utility of a machine-guided tool for assessing risk behaviour associated with contracting HIV in three sites in South Africa	Majam M.; Segal B.; Fieggen J.; Smith E.; Hermans L.; Singh L.; Phatsoane M.; Arora L.; Lalla-Edward S.T.	2023	Informatics in Medicine Unlocked	https://dx.doi.org/10.1016/j.imu.2023.101192		#4218	Majam 2023	Not related to TB
644	Pathways of TB Transmission in Children-A Systematic Review of Molecular Epidemiological Studies	Diel R.; Nienhaus A.	2023	International Journal of Environmental Research and Public Health	https://dx.doi.org/10.3390/ijerph20031737	36767111 [https://www.ncbi.nlm.nih.gov/pubmed/?term=36767111]	#4219	Diel 2023	Study design: Ineligible study design
645	Estimating the Health Effect of Cigarette Smoking Duration in South Africa	Mukong A.K.	2022	International Journal of Environmental Research and Public Health	https://dx.doi.org/10.3390/ijerph192013005	36293583 [https://www.ncbi.nlm.nih.gov/pubmed/?term=36293583]	#4221	Mukong 2022	Not related to TB
646	Neuroblastoma survival in South African children is more influenced by biological than socioeconomic factors	Charlton R.; Ngcana T.; Geel J.	2022	SA Journal of Oncology	https://dx.doi.org/10.4102/sajo.v6i0.244		#4222	Charlton 2022	Not related to TB
647	Sequencing Mycobacteria and Algorithm-determined Resistant Tuberculosis Treatment (SMARTT): a study protocol for a phase IV pragmatic randomized controlled patient management strategy trial	Van Rie A.; De Vos E.; Costa E.; Verboven L.; Ndebele F.; Heupink T.H.; Abrams S.; Maraba N.; Makkan H.; Beattie T.; Sibeko Z.R.; Bohlela S.; Segwaba P.; Ogunbayo E.A.; Mhlambi N.; Wells F.; Rigouts L.; Maartens G.; Conradie F.; Black J.; Potgieter S.; Fanampe B.; Van der Spoel Van Dyk A.; Charalambous S.; Churchyard G.; Warren R.	2022	Trials	https://dx.doi.org/10.1186/s13063-022-06793-w	36209235 [https://www.ncbi.nlm.nih.gov/pubmed/?term=36209235]	#4223	VanRie 2022	Outcomes: Ineligible outcome(s) reported
648	Multimorbidity and overall survival among women with breast cancer: results from the South African Breast Cancer and HIV Outcomes Study	Ayeni O.A.; Joffe M.; Mapanga W.; Chen W.C.; O'Neil D.S.; Phakathi B.; Nietz S.; Buccimazza I.; Cacala S.; Stopforth L.W.; Jacobson J.S.; Crew K.D.; Neugut A.I.; Ramiah D.; Ruff P.; Cubasch H.; Chirwa T.; McCormack V.; Micklesfield L.K.; Norris S.A.	2023	Breast Cancer Research	https://dx.doi.org/10.1186/s13058-023-01603-w	36691057 [https://www.ncbi.nlm.nih.gov/pubmed/?term=36691057]	#4224	Ayeni 2023	Not related to TB
649	Evaluating the appropriateness of laboratory testing and antimicrobial use in South African children hospitalized for community-acquired infections	Mapala L.; Bekker A.; Dramowski A.	2022	PLoS ONE	https://dx.doi.org/10.1371/journal.pone.0272119	35901088 [https://www.ncbi.nlm.nih.gov/pubmed/?term=35901088]	#4241	Mapala 2022	Not related to TB
650	Phylogenetic lineages of tuberculosis isolates and their association with patient demographics in Tanzania	Mutayoba B.K.; MichaelHoelscher; Heinrich N.; Joloba M.L.; Lyamuya E.; Kilale A.M.; Range N.S.; Ngowi B.J.; Ntinginya N.E.; Mfaume S.M.; Wilfred A.; Doulla B.; Lyimo J.; Kisonga R.; Kingalu A.; Kabahita J.M.; Guido O.; Kabugo J.; Adam I.; Luutu M.; Namaganda M.M.; Namutebi J.; Kasule G.W.; Nakato H.; Byabajungu H.; Lutaaya P.; Musisi K.; Oola D.; Mboowa G.; Pletschette M.	2022	BMC Genomics	https://dx.doi.org/10.1186/s12864-022-08791-3	35931954 [https://www.ncbi.nlm.nih.gov/pubmed/?term=35931954]	#4243	Mutayoba 2022	Population: Study not conducted in SA
651	Barriers to care: The influence of gang violence on heterosexual men's initiation and adherence within the HIV/TB care cascade	Lima-Chantre C.; Seeley J.; Colvin C.	2022	Global Public Health	https://dx.doi.org/10.1080/17441692.2021.1872680	33472544 [https://www.ncbi.nlm.nih.gov/pubmed/?term=33472544]	#4270	Lima-Chantre 2022	Outcomes: Ineligible outcome(s) reported
652	A spatial analysis of tuberculosis related mortality in South Africa	Kibuuka D.; Mpofu C.; Neave P.; Manda S.	2021	International Journal of Environmental Research and Public Health	https://dx.doi.org/10.3390/ijerph182211865	34831621 [https://www.ncbi.nlm.nih.gov/pubmed/?term=34831621]	#4278	Kibuuka 2021	Outcomes: Ineligible outcome(s) reported
653	Children have been left behind during the HIV 90-90-90 strategy implementation in South Africa	Nyasulu J.C.Y.; Dunlop J.; Pandya H.; Slemming W.; Fick C.; Saloojee H.	2021	South African Medical Journal	https://dx.doi.org/10.7196/SAMJ.2021.v111i10.15915	34949279 [https://www.ncbi.nlm.nih.gov/pubmed/?term=34949279]	#4279	Nyasulu 2021	Study design: Ineligible study design
654	A scoping review of paediatric latent tuberculosis infection care cascades: Initial steps are lacking	Campbell J.I.; Sandora T.J.; Haberer J.E.	2021	BMJ Global Health	https://dx.doi.org/10.1136/bmjgh-2020-004836		#4280	Campbell 2021	Study design: Ineligible study design
655	Tuberculosis disease trends among African migrants from 2010 to 2014 in Aotearoa, New Zealand	Badu E.; Mpofu C.; Farvid P.	2021	Journal of Public Health (Germany)	https://dx.doi.org/10.1007/s10389-020-01222-1		#4291	Badu 2021	Population: Study not conducted in SA
656	TB sequel: Incidence, pathogenesis and risk factors of long-term medical and social sequelae of pulmonary TB - A study protocol	Rachow A.; Ivanova O.; Wallis R.; Charalambous S.; Jani I.; Bhatt N.; Kampmann B.; Sutherland J.; Ntinginya N.E.; Evans D.; Lonnroth K.; Niemann S.; Schaible U.E.; Geldmacher C.; Sanne I.; Hoelscher M.; Churchyard G.	2019	BMC Pulmonary Medicine	https://dx.doi.org/10.1186/s12890-018-0777-3	30616617 [https://www.ncbi.nlm.nih.gov/pubmed/?term=30616617]	#4368	Rachow 2019	Study design: Ineligible study design
657	Mortality from adverse drug reactions in adult medical inpatients at four hospitals in South Africa: A cross-sectional survey	Mouton J.P.; Mehta U.; Parrish A.G.; Wilson D.P.K.; Stewart A.; Njuguna C.W.; Kramer N.; Maartens G.; Blockman M.; Cohen K.	2015	British Journal of Clinical Pharmacology	https://dx.doi.org/10.1111/bcp.12567		#4572	Mouton 2015	Not related to TB
658	HIV and heart disease in Africa	Manga P.	2015	Journal of the American College of Cardiology	https://dx.doi.org/10.1016/j.jacc.2015.06.021	26227198 [https://www.ncbi.nlm.nih.gov/pubmed/?term=26227198]	#4584	Manga 2015	Not related to TB
659	A Data-Driven Evaluation of the Stop TB Global Partnership Strategy of Targeting Key Populations at Greater Risk for Tuberculosis.	McLaren, Zo√´ M.; Schnippel, Kathryn; Sharp, Alana	2016	PloS one	10.1371/journal.pone.0163083	007-707-721-847-652	#26	McLaren 2016	Outcome: Outcome(s) not broken down by sub-population(s); Lydia Holtgrewe (2023-02-23 04:24:27)(Select): Exposure: Informal settlements across SA
660	Sociological variety and the transmission efficiency of Mycobacterium tuberculosis: a secondary analysis of qualitative and quantitative data from 15 communities in Zambia.	Murray, Emma J; Dodd, Peter J; Marais, Ben; Ayles, Helen; Shanaube, Kwame; Schaap, Albertus; White, Richard G; Bond, Virginia	2021	BMJ open	10.1136/bmjopen-2020-047136	014-252-199-245-987	#42	Murray 2021	Outcomes: Ineligible outcome(s) reported	Outcomes: Ineligible outcome(s) reported
661	Extensively drug-resistant tuberculosis 'hotspots' and sociodemographic associations in Durban, South Africa.	Peterson, M L; Gandhi, Neel R.; Clennon, Julie A.; Nelson, Kristin N.; Morris, Natashia; Ismail, Nazir Ahmed; Allana, Salim; Campbell, Angie; Brust, James C.M.; Auld, Sara C.; Mathema, Barun; Mlisana, Koleka; Moodley, Pravikrishnen; Shah, N S	2019	The international journal of tuberculosis and lung disease : the official journal of the International Union against Tuberculosis and Lung Disease	10.5588/ijtld.18.0575	015-850-097-581-45X	#48	Peterson 2019	Outcomes: Ineligible outcome(s) reported	Outcomes: Ineligible outcome(s) reported
662	Antigen detection as a point-of-care test for TB: the case of lipoarabinomannan.	Swaminathan, Soumya; Rekha, V V Banu	2012	Future microbiology	10.2217/fmb.12.34	016-617-339-604-470	#49	Swaminathan 2012	Exposure: Study not conducted in informal settlements	Exposure: Study not conducted in informal settlements
663	The changing natural history of tuberculosis and HIV coinfection in an urban area of hyperendemicity.	Bekker, Linda-Gail; Wood, Robin	2010	Clinical infectious diseases : an official publication of the Infectious Diseases Society of America	10.1086/651493	034-491-767-812-809	#81	Bekker 2010	Study design: Ineligible study design
664	Risk factors for Mycobacterium tuberculosis infection in 2-4 year olds in a rural HIV-prevalent setting.	Khan, Palwasha; Glynn, null; Fielding, Katherine; Mzembe, Themba; Mulawa, Dominic; R, Chiumya; Fine, Paul E. M.; Koole, Olivier; Kranzer, Katharina; Crampin, Amelia C.	2016	The international journal of tuberculosis and lung disease : the official journal of the International Union against Tuberculosis and Lung Disease	10.5588/ijtld.15.0672	038-732-713-763-714	#87	Khan 2016	Population: Study not conducted in SA	Population: Study not conducted in SA
665	Incidence of tuberculosis meningitis in a high HIV prevalence setting: time-series analysis from 2006 to 2011.	Chaya, S.; Dangor, Ziyaad; Solomon, Fatima; Nzenze, Susan A.; Izu, Alane; Madhi, Shabir A.	2016	The international journal of tuberculosis and lung disease : the official journal of the International Union against Tuberculosis and Lung Disease	10.5588/ijtld.15.0845	059-473-744-147-146	#106	Chaya 2016	Outcomes: Ineligible outcome(s) reported
666	Risk factors associated with indeterminate gamma interferon responses in the assessment of latent tuberculosis infection in a high-incidence environment.	Oni, Tolu; Gideon, Hannah P.; Bangani, Nonzwakazi; Tsekela, Relebohile; Seldon, Ronnett; Wood, Kathryn; Wilkinson, Katalin A.; Goliath, Rene; Ottenhoff, Tom H. M.; Wilkinson, Robert J.	2012	Clinical and vaccine immunology : CVI	10.1128/cvi.00166-12	059-814-461-788-19X	#107	Oni 2012	Outcomes: Ineligible outcome(s) reported	Outcomes: Ineligible outcome(s) reported
667	Prevalence of tuberculosis in post-mortem studies of HIV-infected adults and children in resource-limited settings: a systematic review and meta-analysis.	Gupta, Rishi K; Lucas, Sebastian; Fielding, Katherine; Lawn, Stephen D.	2015	AIDS (London, England)	10.1097/qad.0000000000000802	066-305-799-165-14X	#112	Gupta 2015	Study design: Ineligible study design	Study design: Ineligible study design
668	"Puff or Pass": Comparing the Prevalence of Tuberculosis in Rastafarian Groups and Non-Rastafarian Groups in Informal Settlements in Cape Town, South Africa	Campbell, Bianca; Shepard, Nick; Stephens, David; Gregory-Bass, Rosalind	2014			079-228-342-376-364	#122	Campbell 2014	Study design: Ineligible study design	Study design: Ineligible study design
669	Estimating the yield of tuberculosis from key populations to inform targeted interventions in South Africa: a scoping review	Chimoyi, Lucy; Lienhardt, Christian; Moodley, Nishila; Shete, Priya B.; Churchyard, Gavin J.; Charalambous, Salome	2020	BMJ global health	10.1136/bmjgh-2020-002355	090-858-093-793-507	#132	Chimoyi 2020	Study design: Ineligible study design	Study design: Ineligible study design
670	An evaluation of 'Ribolola': a household tuberculosis contact tracing programme in North West Province, South Africa.	D, Thind; Charalambous, Salome; A, Tongman; Churchyard, Gavin J.; Grant, Alison D.	2012	The international journal of tuberculosis and lung disease : the official journal of the International Union against Tuberculosis and Lung Disease	10.5588/ijtld.12.0074	110-432-550-835-502	#149	D 2012	Outcomes: Ineligible outcome(s) reported	Exposure: Study not conducted in informal settlements
671	A Multilevel Analysis of the Associated and Determining Factors of TB among Adults in South Africa: Results from National Income Dynamics Surveys 2008 to 2017	Dhlakama H.; Lougue S.; Mwambi H.G.; Ogunsakin R.E.	2022	International Journal of Environmental Research and Public Health	https://dx.doi.org/10.3390/ijerph191710611	2019003508	#182	Dhlakama 2022	Exposure: Study not conducted in informal settlements
672	High rates of tuberculosis in patients accessing HAART in rural South Africa	Abdool Karim Q.; Bhushan A.; Naidoo K.; Yende-Zuma N.; Mchunu P.K.; Frohlich J.; Karim F.; Upfold M.; Kocheleff P.; Abdool Karim S.S.	2013	Journal of Acquired Immune Deficiency Syndromes	https://dx.doi.org/10.1097/QAI.0000000000000060	52881805	#202	AbdoolKarim 2013	Exposure: Study not conducted in informal settlements	Exposure: Study not conducted in informal settlements
673	An Investigation of Risk Factors Associated with Tuberculosis Transmission in South Africa Using Logistic Regression Model	Maja T.F.; Maposa D.	2022	Infectious Disease Reports	https://dx.doi.org/10.3390/idr14040066	2018791080	#218	Maja 2022	Exposure: Study not conducted in informal settlements	Exposure: Study not conducted in informal settlements
674	Prevalence of TB and health-seeking behaviour	Conan N.; Simons E.; Ohler L.; Mbatha M.; van Cutsem G.; Huerga H.	2022	International Journal of Tuberculosis and Lung Disease	https://dx.doi.org/10.5588/ijtld.22.0001	2018479166	#233	Conan 2022	Exposure: Study not conducted in informal settlements	Exposure: Study not conducted in informal settlements
675	Supporting families with tuberculosis during COVID-19 in Khayelithsa, South Africa	Apolisi I.; Mema N.; Tyeku N.; Beko B.; Memani B.; Daniels J.; Cengani L.; Fatshe S.; Gumede N.; Makhalima M.; Mathee S.; Matthews G.; Ngambu N.; Ryan A.; Scott V.; Giddy J.; Furin J.; Reuter A.	2022	The Lancet Respiratory Medicine	https://dx.doi.org/10.1016/S2213-2600%2822%2900121-7	2018464483	#234	Apolisi 2022	Study design: Ineligible study design	Study design: Ineligible study design
676	The incalculable costs of tuberculosis	Cox H.; Furin J.	2021	The Lancet Global Health	https://dx.doi.org/10.1016/S2214-109X%2821%2900345-4	2014564333	#260	Cox 2021	Study design: Ineligible study design	Study design: Ineligible study design
677	Effect of history of tuberculosis on specificity of Xpert MTB/RIF	Haraka F.; Schumacher S.G.; Ross A.; Mantsoki A.; Gagneux S.; Reither K.; Denkinger C.M.	2020	European Respiratory Journal	https://dx.doi.org/10.1183/13993003.00343-2020	2008384959	#304	Haraka 2020	Study design: Ineligible study design
678	Regional changes in tuberculosis disease burden among adolescents in South Africa (2005-2015)	Bunyasi E.W.; Mulenga H.; Luabeya A.K.K.; Shenje J.; Mendelsohn S.C.; Nemes E.; Tameris M.; Wood R.; Scriba T.J.; Hatherill M.	2020	PLoS ONE	https://dx.doi.org/10.1371/journal.pone.0235206	2006955910	#313	Bunyasi 2020	Exposure: Study not conducted in informal settlements	Exposure: Study not conducted in informal settlements
679	Disease mapping of tuberculosis prevalence in Eastern Cape Province, South Africa	Obaromi D.; Ndege J.; Yongsong Q.	2019	Journal of Public Health (Germany)	https://dx.doi.org/10.1007/s10389-018-0931-7	627136456	#369	Obaromi 2019	Exposure: Study not conducted in informal settlements
680	Mounting evidence for IFN-g release assay use in young children	Flood J.; Wendorf K.A.	2018	American Journal of Respiratory and Critical Care Medicine	https://dx.doi.org/10.1164/rccm.201712-2527ED	621906842	#389	Flood 2018	Exposure: Study not conducted in informal settlements	Exposure: Study not conducted in informal settlements
681	Synergism between diabetes and human immunodeficiency virus in increasing the risk of tuberculosis	Sinha P.; Moll A.P.; Brooks R.P.; Deng Y.-H.; Shenoi S.V.	2018	International Journal of Tuberculosis and Lung Disease	https://dx.doi.org/10.5588/ijtld.17.0936	622809186	#390	Sinha 2018	Exposure: Study not conducted in informal settlements
682	Ironing out sex differences in tuberculosis prevalence	Yates T.A.; Atkinson S.H.	2017	International Journal of Tuberculosis and Lung Disease	https://dx.doi.org/10.5588/ijtld.17.0194	615606678	#441	Yates 2017	Study design: Ineligible study design	Study design: Ineligible study design
683	Tuberculosis risk factors in Lephalale local municipality of Limpopo province, South Africa	Ramaliba T.M.; Tshitangano T.G.; Akinsola H.A.; Thendele M.	2017	South African Family Practice	https://dx.doi.org/10.1080/20786190.2017.1304734	624115729	#450	Ramaliba 2017	Exposure: Study not conducted in informal settlements
684	Bayesian generalized linear mixed modeling of Tuberculosis using informative priors	Ojo O.B.; Lougue S.; Woldegerima W.A.	2017	PLoS ONE	https://dx.doi.org/10.1371/journal.pone.0172580	614649015	#468	Ojo 2017	Exposure: Study not conducted in informal settlements	Exposure: Study not conducted in informal settlements
685	Risk factors for mortality in TB patients: a 10-year electronic record review in a South African province	Heunis J.C.; Kigozi N.G.; Chikobvu P.; Botha S.; van Rensburg H.D.	2017	BMC public health	https://dx.doi.org/10.1186/s12889-016-3972-2	618406679	#476	Heunis 2017	Exposure: Study not conducted in informal settlements
686	More cases of tuberculosis than previously thought, WHO reports	Gulland A.	2016	BMJ (Clinical research ed.)	https://dx.doi.org/10.1136/bmj.i5562	615084759	#522	Gulland 2016	Study design: Ineligible study design	Study design: Ineligible study design
687	Burden of tuberculosis in intensive care units in Cape Town, South Africa, and assessment of the accuracy and effect on patient outcomes of the Xpert MTB/RIF test on tracheal aspirate samples for diagnosis of pulmonary tuberculosis: A prospective burden o	Calligaro G.L.; Theron G.; Khalfey H.; Peter J.; Meldau R.; Matinyenya B.; Davids M.; Smith L.; Pooran A.; Lesosky M.; Esmail A.; Miller M.G.; Piercy J.; Michell L.; Dawson R.; Raine R.I.; Joubert I.; Dheda K.	2015	The Lancet Respiratory Medicine	https://dx.doi.org/10.1016/S2213-2600%2815%2900198-8	605279266	#529	Calligaro 2015	Exposure: Study not conducted in informal settlements	Exposure: Study not conducted in informal settlements
688	Nationwide and regional incidence of microbiologically confirmed pulmonary tuberculosis in South Africa, 2004-12: A time series analysis	Nanoo A.; Izu A.; Ismail N.A.; Ihekweazu C.; Abubakar I.; Mametja D.; Madhi S.A.	2015	The Lancet Infectious Diseases	https://dx.doi.org/10.1016/S1473-3099%2815%2900147-4	604948230	#534	Nanoo 2015	Outcome: Outcome(s) not broken down by sub-population(s); Lydia Holtgrewe (2023-02-23 04:24:27)(Select): Exposure: Informal settlements across SA
689	Automated digital microscopy in new tuberculosis diagnostic algorithms: Can it boost case finding?	Caminero J.A.; Migliori G.B.; Maugeri F.S.	2015	American Journal of Respiratory and Critical Care Medicine	https://dx.doi.org/10.1164/rccm.201504-0790ED	605485376	#543	Caminero 2015	Study design: Ineligible study design	Study design: Ineligible study design
690	Gender patterns of tuberculosis testing and disease IN South Africa	McLaren Z.M.; Brouwer E.; Ederer D.; Fischer K.; Branson N.	2015	International Journal of Tuberculosis and Lung Disease	https://dx.doi.org/10.5588/ijtld.14.0212	600884784	#544	McLaren 2015	Exposure: Study not conducted in informal settlements	Case notification data not available; Exposure: Study not conducted in informal settlements
691	University of Pretoria One Health Summer School 2014	Shotton J.	2015	Journal of Comparative Pathology	https://dx.doi.org/10.1016/j.jcpa.2014.11.002	602238429	#546	Shotton 2015	Study design: Ineligible study design	Study design: Ineligible study design
692	Treating multidrug-resistant tuberculosis in community settings: A wise investment	Andrews J.R.; Stout J.E.	2015	International Journal of Tuberculosis and Lung Disease	https://dx.doi.org/10.5588/ijtld.14.0761	605222134	#548	Andrews 2015	Study design: Ineligible study design	Study design: Ineligible study design
693	The neglected triple disease burden and interaction of helminths, HIV and tuberculosis: An opportunity for integrated action in South Africa	Mkhize-Kwitshana Z.L.; Mabaso M.L.H.	2014	South African Medical Journal	https://dx.doi.org/10.7196/SAMJ.7947	372727341	#574	Mkhize-Kwitshana 2014	Study design: Ineligible study design	Study design: Ineligible study design
694	Tuberculosis transmission oustide the home	Wood R.	2014	International Journal of Infectious Diseases	https://dx.doi.org/10.1016/j.ijid.2014.03.574	71633914	#596	Wood 2014	Study design: Ineligible study design	Study design: Ineligible study design
695	TB/HIV risk factors identified from a General Household Survey of South Africa in 2006	Appunni S.S.; Blignaut R.; Lougue S.	2014	SAHARA J : journal of Social Aspects of HIV/AIDS Research Alliance / SAHARA , Human Sciences Research Council	https://dx.doi.org/10.1080/17290376.2014.912588	609259173	#608	Appunni 2014	Exposure: Study not conducted in informal settlements
696	Effect of household and community interventions on the burden of tuberculosis in southern Africa: The ZAMSTAR community-randomised trial	Ayles H.; Muyoyeta M.; Du Toit E.; Schaap A.; Floyd S.; Simwinga M.; Shanaube K.; Chishinga N.; Bond V.; Dunbar R.; De Haas P.; James A.; Gey Van Pittius N.C.; Claassens M.; Fielding K.; Fenty J.; Sismanidis C.; Hayes R.J.; Beyers N.; Godfrey-Faussett P.; Banda G.; Bwalya G.; Chabalala M.; Cornelius J.; Handima N.; Kapaku K.; Kobi B.; Muludyang F.; Mwangelwa B.; Ndhlovu M.; Ngoma N.; Nikani D.; N…	2013	The Lancet	https://dx.doi.org/10.1016/S0140-6736%2813%2961131-9	52709996	#611	Ayles 2013	Exposure: Study not conducted in informal settlements
697	The Global Fund and pharmacovigilance systems in resourcelimited settings	Xueref S.; Daviaud J.; Pal S.	2013	The Lancet	http://dx.doi.org/10.1016/S0140-6736(13)60885-5	368730430	#612	Xueref 2013	Study design: Ineligible study design	Study design: Ineligible study design
698	TB Incidence in an Adolescent Cohort in South Africa	Mahomed H.; Ehrlich R.; Hawkridge T.; Hatherill M.; Geiter L.; Kafaar F.; Abrahams D.A.; Mulenga H.; Tameris M.; Geldenhuys H.; Hanekom W.A.; Verver S.; Hussey G.D.	2013	PLoS ONE	https://dx.doi.org/10.1371/journal.pone.0059652	368580405	#626	Mahomed 2013	Exposure: Study not conducted in informal settlements
699	Tuberculosis, HIV, and type 2 diabetes mellitus: A neglected priority	Oni T.; Stoever K.; Wilkinson R.J.	2013	The Lancet Respiratory Medicine	https://dx.doi.org/10.1016/S2213-2600%2813%2970116-4	369535733	#632	Oni 2013	Study design: Ineligible study design	Study design: Ineligible study design
700	Retreatment tuberculosis in a South African community: The role of re-infection, HIV and antiretroviral treatment	Middelkoop K.; Bekker L.-G.; Shashkina E.; Kreiswirth B.; Wood R.	2012	International Journal of Tuberculosis and Lung Disease	https://dx.doi.org/10.5588/ijtld.12.0049	365799978	#676	Middelkoop 2012	Outcomes: Ineligible outcome(s) reported	Outcomes: Ineligible outcome(s) reported
701	Xpert MTB/RIF for diagnosis of pulmonary tuberculosis	Gotuzzo E.	2011	The Lancet Infectious Diseases	https://dx.doi.org/10.1016/S1473-3099%2811%2970187-6	51527169	#738	Gotuzzo 2011	Study design: Ineligible study design	Exposure: Study not conducted in informal settlements
702	XDR tuberculosis in South Africa: old questions, new answers	Migliori G.B.; Sotgiu G.	2010	The Lancet	https://dx.doi.org/10.1016/S0140-6736%2810%2960593-4	50915990	#742	Migliori 2010	Study design: Ineligible study design	Study design: Ineligible study design
703	The protracted TB struggle - SA ups the intensity	Bateman C.	2010	South African Medical Journal	https://dx.doi.org/10.7196/samj.4103	358570926	#743	Bateman 2010	Study design: Ineligible study design	Study design: Ineligible study design
704	Chest radiography evaluation in patients admitted with confirmed COVID-19 infection, in a resource limited South African isolation hospital	Moodley, Sereesh; Sewchuran, Tanusha	2022	SA j. radiol	10.4102/sajr. v26i1.2262	biblio-1354428	#773	Moodley 2022	Exposure: Study not conducted in informal settlements	Exposure: Study not conducted in informal settlements
705	The prevalence and drug sensitivity of tuberculosis among patients dying in hospital in KwaZulu-Natal, South Africa: a postmortem study	Cohen, T.; Murray, M.; Wallengren, K.; Alvarez, G. G.; Samuel, E. Y.; Wilson, D.	2010	PLoS Med	10.1371/journal.pmed.1000296		#811	Cohen 2010	Exposure: Study not conducted in informal settlements	Outcomes: Ineligible outcome(s) reported
	Full-text Screening: Included Articles
706	The unmet needs and health priorities of the urban poor: Generating the evidence base for urban community health worker programmes in South Africa.	Van Rie, A.; West, Nora S.; Schwartz, Sheree; Mutanga, L; Hanrahan, Colleen F.; Ncayiyana, Jabulani; Bassett, Jean	2018	South African medical journal = Suid-Afrikaanse tydskrif vir geneeskunde	10.7196/samj.2018.v108i9.13054	000-330-600-149-08X	#2	VanRie 2018	Lydia Holtgrewe (2023-03-03 03:30:56)(Included): Maybe we don't need extra data: Diepsloot is defined as a township ("densely populated, poor urban township consisting of formal and informal settlements). I think it's great the authors broke the area down by settlement type, but the area itself is defined as a township which fits our inclusion criteria. I extracted the data so that we have it for…
707	Environmental tobacco smoke exposure increases Mycobacterium tuberculosis infection risk in children.	du Preez, K; Mandalakas, Anna M.; Kirchner, H L; Grewal, Harleen M. S.; Schaaf, H S; Van Wyk, S S; Hesseling, Anneke C.	2011	The international journal of tuberculosis and lung disease : the official journal of the International Union against Tuberculosis and Lung Disease	10.5588/ijtld.10.0759	006-568-045-872-241	#23	duPreez 2011	Lydia Holtgrewe (2023-02-21 06:11:54)(Select): Exposure: Children in 3 impoverished urban communities in Cape Town (SA)
708	Diagnostic accuracy, incremental yield and prognostic value of Determine TB-LAM for routine diagnostic testing for tuberculosis in HIV-infected patients requiring acute hospital admission in South Africa: a prospective cohort.	Lawn, Stephen D.; Kerkhoff, Andrew D.; Burton, Rosie; Schutz, Charlotte; Boulle, Andrew; Vogt, Monica; Gupta-Wright, Ankur; Nicol, Mark P.; Meintjes, Graeme	2017	BMC medicine	10.1186/s12916-017-0822-8	010-162-159-799-876	#31	Lawn 2017	Lydia Holtgrewe (2023-02-21 06:05:36)(Select): Exposure: Patients in a hospital in Cape Town (SA) with HIV --> serves township communities
709	Antiretroviral program associated with reduction in untreated prevalent tuberculosis in a South African township.	Middelkoop, Keren; Bekker, Linda-Gail; Myer, Landon; Whitelaw, Andrew; Grant, Alison D.; Kaplan, Gilla; McIntyre, James; Wood, Robin	2010	American journal of respiratory and critical care medicine	10.1164/rccm.201004-0598oc	014-136-145-941-073	#40	Middelkoop 2010	Lydia Holtgrewe (2023-02-17 05:15:04)(Select): Tb prevalence in South African townships reported;
710	Interpreting Mamelodi Community-Oriented Primary Care data on tuberculosis loss to follow-up through the lens of intersectionality	Ilunga, Blandine B.; Eales, Owen O.; Marcus, Tessa S.; Smith, S; Hugo, Jannie	2020	African journal of primary health care & family medicine	10.4102/phcfm.v12i1.2081	025-691-646-913-136	#64	Ilunga 2020	Lydia Holtgrewe (2023-03-06 05:22:55)(Select): Exposure: dwelling type (shack) used as predictor variable and data for analysis provided --> INCLUDE ; Ann Johnson (2023-03-01 19:17:57)(Select): Potentially could use dwelling type, food security, possession of SA ID as proxy for informal settlements. The study setting describes that 61% of people in this community reside in formal dwellings, so if…
711	Tuberculosis Transmission to Young Children in a South African Community: Modeling Household and Community Infection Risks	Wood, Robin; Johnstone-Robertson, Simon; Uys, Pieter; Hargrove, J. W.; Middelkoop, Keren; Lawn, Stephen D.; Bekker, Linda-Gail	2010	Clinical infectious diseases : an official publication of the Infectious Diseases Society of America	10.1086/655129	026-878-425-160-042	#66	Wood 2010	Ann Johnson (2023-03-01 20:29:52)(Select): TB spread to children modeled, but TB incidence rate among adults would be useful; Lydia Holtgrewe (2023-02-21 06:59:08)(Select): Exposure: Children in a SA peri-urban township near Cape Town
712	Socio-economic status and self-reported tuberculosis: a multilevel analysis in a low-income township in the Eastern Cape, South Africa	Cramm, Jane M.; Koolman, Xander; M√∏ller, Valerie; Nieboer, Anna P.	2011	Journal of public health in Africa	10.4081/jphia.2011.e34	029-216-279-261-617	#70	Cramm 2011	Lydia Holtgrewe (2023-02-17 04:40:09)(Select): Exposure: Rhini, a small township of Grahamstown in the Eastern Cape province of South Africa
713	Socio-economic gradients in prevalent tuberculosis in Zambia and the Western Cape of South Africa.	Yates, Tom A; Ayles, Helen; Leacy, Finbarr P.; Schaap, ; Boccia, Delia; Beyers, Nulda; Godfrey-Faussett, Peter; Floyd, Sian	2018	Tropical medicine & international health : TM & IH	10.1111/tmi.13038	031-379-532-638-552	#73	Yates 2018	Lydia Holtgrewe (2023-02-22 14:26:30)(Select): Exposure: communities in the Western Cape --> household wealth index (swelling type, floor material, sanitation facilities, source of drinking water, household ownership) used as predictor variable for TB
714	Diagnostic accuracy of a low-cost, urine antigen, point-of-care screening assay for HIV-associated pulmonary tuberculosis before antiretroviral therapy: a descriptive study	Lawn, Stephen D.; Kerkhoff, Andrew D.; Vogt, Monica; Wood, Robin	2011	The Lancet. Infectious diseases	10.1016/s1473-3099(11)70251-1	032-785-013-498-420	#76	Lawn 2011	Lydia Holtgrewe (2023-02-22 14:53:01)(Select): Exposure: HIV pos. individuals in Gugulethu township, Cape Town
715	Epidemic Levels of Drug Resistant Tuberculosis (MDR and XDR-TB) in a High HIV Prevalence Setting in Khayelitsha, South Africa	Cox, Helen; McDermid, Cheryl; De Azevedo, Virginia; Muller, Odelia; Coetzee, David; Simpson, John; Barnard, Marinus; Coetzee, Gerrit; van Cutsem, Gilles; Goemaere, Eric	2010	PloS one	10.1371/journal.pone.0013901	033-449-129-689-003	#80	Cox 2010	Lydia Holtgrewe (2023-02-22 15:00:07)(Select): Exposure: Peri-urban setting in Khayelitsa Township
716	Tuberculin skin test conversion and primary progressive tuberculosis disease in the first 5 years of life: a birth cohort study from Cape Town, South Africa.	Martinez, Leonardo; le Roux, David M; Barnett, Whitney; Stadler, Attie; Nicol, Mark P.; Zar, Heather J.	2018	The Lancet. Child & adolescent health	10.1016/s2352-4642(17)30149-9	043-773-718-978-396	#91	Martinez 2018	Lydia Holtgrewe (2023-03-05 02:37:25)(Select): Duplicate: [463] is the same study!; Lydia Holtgrewe (2023-02-18 06:16:46)(Select): Exposure: children in a Paarl, a peri-urban setting outside of Cape Town --> participants recruited from Mbekweni which is classified as a township
717	Decreasing household contribution to TB transmission with age: a retrospective geographic analysis of young people in a South African township	Middelkoop, Keren; Bekker, Linda-Gail; Morrow, Carl; Lee, Namee; Wood, Robin	2014	BMC infectious diseases	10.1186/1471-2334-14-221	051-196-793-001-625	#99	Middelkoop 2014	Lydia Holtgrewe (2023-03-03 03:43:46)(Included): Figure 1: Study excludes residents in informal sectors within townships but children living in the informal sector did not differ from those living in the formal sector in terms of TB infection (p=0.17) so I still extracted the data but we should mention this in the discussion; Ann Johnson (2023-03-01 19:21:02)(Select): Maybe we could compare the d…
718	Changing prevalence of tuberculosis infection with increasing age in high-burden townships in South Africa.	Wood, Robin; Liang, Hua; Wu, Hulin; Middelkoop, Keren; Oni, Tollulah; Rangaka, Molebogeng X.; Wilkinson, Robert J.; Bekker, Linda-Gail; Lawn, Stephen D.	2010	The international journal of tuberculosis and lung disease : the official journal of the International Union against Tuberculosis and Lung Disease		058-556-094-407-061	#104	Wood 2010	Lydia Holtgrewe (2023-02-24 04:35:46)(Select): Exposure: Townships in Cape Town
719	Temporal trends in the prevalence of Mycobacterium tuberculosis infection in South African adolescents	Bunyasi, Erick Wekesa; Geldenhuys, H.; Mulenga, Humphrey; Shenje, Justin; Luabeya, Angelique Kany Kany; Tameris, M.; Nemes, Elisa; Mahomed, Hassan; Rozot, Virginie; Wood, Robin; Scriba, Thomas J.; Andrews, Jason R.; Hatherill, Mark	2019	The international journal of tuberculosis and lung disease : the official journal of the International Union against Tuberculosis and Lung Disease	10.5588/ijtld.18.0283	064-833-769-953-15X	#111	Bunyasi 2019	Lydia Holtgrewe (2023-02-22 06:00:23)(Select): Exposure: Children living in an endemic community near Cape Town --> informal settlements not mentioned but socio-economic status in 5 quintiles
720	The effect of HIV and an Antiretroviral treatment programme on Tuberculosis transmission, incidence and prevalence in a South African Township	Middelkoop, Keren	2011			068-318-606-773-073	#114	Middelkoop 2011	Lydia Holtgrewe (2023-02-17 06:04:39)(Select): Exposure: peri-urban township
721	Screening for HIV-Associated Tuberculosis and Rifampicin Resistance before Antiretroviral Therapy Using the Xpert MTB/RIF Assay: A Prospective Study	Lawn, Stephen D.; Brooks, Sophie V.; Kranzer, Katharina; Nicol, Mark P.; Whitelaw, Andrew; Vogt, Monica; Bekker, Linda-Gail; Wood, Robin	2011	PLoS medicine	10.1371/journal.pmed.1001067	068-713-698-172-792	#115	Lawn 2011	Lydia Holtgrewe (2023-02-23 04:29:51)(Select): Exposure: HIV. pos. individuals living in a South African township (Gugulethu township)
722	Latent tuberculosis infection prevalence, spatial clustering and risk factors in a South African urban informal settlement	Ncayiyana, Jabulani	2015			153-842-294-161-693	#170	Ncayiyana 2015	Lydia Holtgrewe (2023-02-21 06:18:21)(Select): Exposure: Urban SA township (Diepsloot)
723	The spatial relationship between tuberculosis and alcohol outlets in the township of mamelodi, south africa	Booi L.; Breetzke G.D.	2022	African Health Sciences	https://dx.doi.org/10.4314/ahs.v22i2.19	2017621014	#180	Booi 2022	Ann Johnson (2023-03-01 20:25:16)(Select): self-report TB; Lydia Holtgrewe (2023-02-21 07:15:00)(Select): Exposure: Mamelodi township
724	Living in low-cost housing settlements in cape town, South Africa-the epidemiological characteristics associated with increased health vulnerability	Govender T.; Barnes J.M.; Pieper C.H.	2010	Journal of urban health : bulletin of the New York Academy of Medicine		360283009	#748	Govender 2010	Ann Johnson (2023-02-27 21:15:50)(Select): Study specifically excluded people living in informal settlements, including the following definition from the site selection explanation: "The settlements selected had to have distinct boundaries that did
725	Tuberculosis incidence rates during 8 years of follow-up of an antiretroviral treatment cohort in South Africa: comparison with rates in the community	Gupta, A.; Wood, R.; Kaplan, R.; Bekker, L. G.; Lawn, S. D.	2012	PLoS One	10.1371/journal.pone.0034156		#810	Gupta 2012	Lydia Holtgrewe (2023-02-21 06:54:22)(Select): Exposure: Gugulethu ART service in Klipfontein sub-district of Cape Town (low socioeconomic conditions) --> classified as township by source 16
726	High rates of tuberculosis in patients accessing HAART in rural South Africa	Karim Q.A.; Bhushan A.; Naidoo K.; Yende-Zuma N.; McHunu P.K.; Frohlich J.; Karim F.; Upfold M.; Kocheleff P.; Karim S.S.A.	2014	Journal of Acquired Immune Deficiency Syndromes	https://dx.doi.org/10.1097/QAI.0000000000000060	24256629 [https://www.ncbi.nlm.nih.gov/pubmed/?term=24256629]	#4627	Karim 2014	Ann Johnson (2023-08-09 20:08:06)(Select): Conducted in Vulindlela Township, a suburb in KwaZulu-Natal.; Lydia Holtgrewe (2023-07-26 22:11:48)(Screen): HIV pos population - check full text to see if study was conducted in informal settlements (?);
